# Supplementary material for: Explore the Potential Ingredients for Detoxification of Honey-Fired Licorice (ZGC) Based on the Metabolic Profile by UPLC-Q-TOF-MS
Source: Front Chem. 2022 Jul 13;10:924685. doi: 10.3389/fchem.2022.924685 (PMC9335949; doi:10.3389/fchem.2022.924685)
Supplement: Supplementary file 2 [file DataSheet2.xlsx]

## Sheet: 1-Identification
Prototype										Metabolism
NO	Compound	Formula	S	H	L	K	Structure			NO	Compound	Formula	S	H	L	K	Structure
P2	Umbelliferone	C9H6O3				√				M23	Liquiritin-2H	C21H20O9	√
P3	Vicenin Ⅱ	C27H30O15				√				M34	Liquiritin-Glu+2H+O	C15H14O5				√
P4	Liquiritin	C21H22O9	√	√						M39	Liquiritin-Glu+2H+O	C15H14O5				√
P5	Liguiritigenin-7-O-D-apiosyl-4'-O-D-glucoside	C26H30O13	√							M47	Isoliquiritin+2O	C21H22O11	√
P6	Liquiritin apioside	C26H30O13	√	√	√	√				M53	Liquiritin apioside-apiose+iso+O	C21H22O10	√
P7	Pinocembrin	C15H12O4	√	√						M60	Isoliquiritin+O	C21H22O10	√
P8	Isoliquiritin apioside	C26H30O13	√							M93	Liquiritin apioside-2O-2H	C26H28O11	√
P9	Ononin	C22H22O9	√							M100	Isoliquiritigenin+2H	C15H14O4	√	√	√	√
P10	Isoliquiritin	C21H22O9	√							M106	Isoliquiritin-Glu-O+2H	C15H14O3				√
P11	7,4'-Dihydroxyflavone	C15H10O4	√		√	√				M118	Glycyrrhizic acid+O	C42H62O17	√
P12	Liquiritigenin	C15H12O4	√	√	√	√				M121	Isoliquiritin-Glu-2O+2H	C15H14O2				√
P15	Vestitol	C16H16O4	√							M134	Glycyrrhizic acid-GluA+O-2H	C36H52O11	√
P22	Licorice saponin A3	C48H72O21	√							M150	Glycyrrhetinic acid+O	C30H46O5	√
P23	Uralsaponin X	C50H74O22				√				M151	Glycyrrhetinic acid+O-2H	C30H44O5	√
P24	3-O-[β-D-glu-curonopyranosyl-(1→2)-β-D-glucuronopyranosyl]-24-hydroxy-glabrolide	C42H60O17				√				M157	Glycyrrhetinic acid-O-2H	C30H44O3	√
P25	22β-Acetoxyl-glycyrrhizin	C44H64O18	√	√		√
P29	Isoliquiritigenin	C15H12O4	√
P30	Uralsaponin Q	C47H72O19	√
P31	Licorice saponin E2	C42H60O16				√
P32	Licoricesaponin G2	C42H62O17	√			√
P37	Glycyrrhizic acid	C42H62O16	√	√		√
P39	Glycyrrhizic acid ammonium salt	C42H65NO16	√	√	√	√
P41	Licorice saponin B2	C42H64O15			√
P44	Licorice saponin J2	C42H64O16	√
P53	Licoricone	C22H22O6	√
P70	Glycyrrhetinic acid	C30H46O4	√	√	√	√

## Sheet: 2- Active target search
Prototype						Metabolism
NO.	Compound	swiss target prediction	pharmmapper			NO.	compound	swiss target prediction	pharmmapper
P2	Umbelliferone	√	√			M23	Liquiritin-2H	√	√
P3	Vicenin Ⅱ	√	√			M34	Liquiritin-Glu+2H+O	×	√
P4	Liquiritin	√	√			M39	Liquiritin-Glu+2H+O	×	√
P5	Liguiritigenin-7-O-D-apiosyl-4'-O-D-glucoside	√	√			M47	Isoliquiritin+2O	√	√
P6	Liquiritin apioside	√	√			M53	Liquiritin apioside-apiose+iso+O	√	√
P7	Pinocembrin	√	√			M60	Isoliquiritin+O	√	√
P8	Isoliquiritin apioside	√	√			M93	Liquiritin apioside-2O-2H	√	√
P9	Ononin	√	√			M100	Isoliquiritigenin+2H	√	√
P10	Isoliquiritin	√	√			M106	Isoliquiritin-Glu-O+2H	√	√
P11	7,4'-Dihydroxyflavone	√	√			M118	Glycyrrhizic acid+O	√	√
P12	Liquiritigenin	√	√			M121	Isoliquiritin-Glu-2O+2H	√	√
P15	Vestitol	√	√			M134	Glycyrrhizic acid-GluA+O-2H	√	√
P22	Licorice saponin A3	√	√			M150	Glycyrrhetinic acid+O	√	√
P23	Uralsaponin X	√	√			M151	Glycyrrhetinic acid+O-2H	√	√
P24	3-O-[β-D-glu-curonopyranosyl-(1→2)-β-D-glucuronopyranosyl]-24-hydroxy-glabrolide	√	√			M157	Glycyrrhetinic acid-O-2H	√	√
P25	22β-Acetoxyl-glycyrrhizin	√	√
P29	Isoliquiritigenin	√	√
P30	Uralsaponin Q	√	√
P31	Licorice saponin E2	√	√
P32	Licorice saponin G2	√	√
P37	Glycyrrhizic acid	√	√
P39	Glycyrrhizic acid ammonium salt	√	√
P41	Licorice saponin B2	√	√
P44	Licorice saponin J2	√	√
P53	Licoricone	√	√
P70	Glycyrrhetinic acid	√	√

## Sheet: 3- Compound targets
	Compound	Target	Gene symbol	Uniprot id	Source
P2	Umbelliferone	Pancreatic alpha-amylase	AMY2A	P04746	pharmmapper
P2	Umbelliferone	Cyclin-A2	CCNA2	P20248	pharmmapper
P2	Umbelliferone	Serine/threonine-protein kinase Chk1	CHEK1	O14757	pharmmapper
P2	Umbelliferone	Dual specificity protein phosphatase 6	DUSP6	Q16828	pharmmapper
P2	Umbelliferone	Leukocyte elastase	ELANE	P08246	pharmmapper
P2	Umbelliferone	Serine protease hepsin	HPN	P05981	pharmmapper
P2	Umbelliferone	Histone-lysine N-methyltransferase SETD8	KMT5A	Q9NQR1	pharmmapper
P2	Umbelliferone	Macrophage migration inhibitory factor	MIF	P14174	pharmmapper
P2	Umbelliferone	cAMP-specific 3,5-cyclic phosphodiesterase 4B	PDE4B	Q07343	pharmmapper
P2	Umbelliferone	Uridine-cytidine kinase 2	UCK2	Q9BZX2	pharmmapper
P2	Umbelliferone	Aldose reductase	AKR1B1	P15121	swiss target prediction
P2	Umbelliferone	Carbonic anhydrase I	CA1	P00915	swiss target prediction
P2	Umbelliferone	Carbonic anhydrase XII	CA12	O43570	swiss target prediction
P2	Umbelliferone	Carbonic anhydrase XIV	CA14	Q9ULX7	swiss target prediction
P2	Umbelliferone	Carbonic anhydrase II	CA2	P00918	swiss target prediction
P2	Umbelliferone	Carbonic anhydrase III	CA3	P07451	swiss target prediction
P2	Umbelliferone	Carbonic anhydrase VA	CA5A	P35218	swiss target prediction
P2	Umbelliferone	Carbonic anhydrase VII	CA7	P43166	swiss target prediction
P2	Umbelliferone	Carbonic anhydrase IX	CA9	Q16790	swiss target prediction
P2	Umbelliferone	Cyclin-dependent kinase 4	CDK4	P11802	swiss target prediction
P2	Umbelliferone	Cyclin-D1	CCND1	P24385	swiss target prediction
P2	Umbelliferone	Epidermal growth factor receptor erbB1	EGFR	P00533	swiss target prediction
P2	Umbelliferone	G-protein coupled receptor 35	GPR35	Q9HC97	swiss target prediction
P2	Umbelliferone	Estradiol 17-beta-dehydrogenase 3	HSD17B3	P37058	swiss target prediction
P2	Umbelliferone	Monoamine oxidase A	MAOA	P21397	swiss target prediction
P2	Umbelliferone	Xanthine dehydrogenase	XDH	P47989	swiss target prediction
P3	Vicenin Ⅱ	Histo-blood group ABO system transferase	ABO	P16442	pharmmapper
P3	Vicenin Ⅱ	Adenosine kinase	ADK	P55263	pharmmapper
P3	Vicenin Ⅱ	Adenosylhomocysteinase	AHCY	P23526	pharmmapper
P3	Vicenin Ⅱ	Aldose reductase	AKR1B1	P15121	pharmmapper
P3	Vicenin Ⅱ	S-adenosylmethionine decarboxylase proenzyme	AMD1	P17707	pharmmapper
P3	Vicenin Ⅱ	Alpha-amylase 1	AMY1A	P0DUB6	pharmmapper
P3	Vicenin Ⅱ	Salivary alpha-amylase	AMY1A	P0DUB6	pharmmapper
P3	Vicenin Ⅱ	Pancreatic alpha-amylase	AMY2A	P04746	pharmmapper
P3	Vicenin Ⅱ	Angiogenin	ANG	P03950	pharmmapper
P3	Vicenin Ⅱ	Arginase-2, mitochondrial	ARG2	P78540	pharmmapper
P3	Vicenin Ⅱ	Galactosylgalactosylxylosylprotein 3-beta-glucuronosyltransferase 1	B3GAT1	Q9P2W7	pharmmapper
P3	Vicenin Ⅱ	ADP-ribosyl cyclase 2	BST1	P28907	pharmmapper
P3	Vicenin Ⅱ	C-C motif chemokine 5	CCL5	P13501	pharmmapper
P3	Vicenin Ⅱ	Cyclin-A2	CCNA2	P20248	pharmmapper
P3	Vicenin Ⅱ	CD209 antigen	CD209	Q9NNX6	pharmmapper
P3	Vicenin Ⅱ	Cell division protein kinase 2	CDK2	P24941	pharmmapper
P3	Vicenin Ⅱ	Cell division protein kinase 6	CDK6	Q00534	pharmmapper
P3	Vicenin Ⅱ	Serine/threonine-protein kinase Chk1	CHEK1	O14757	pharmmapper
P3	Vicenin Ⅱ	Chitotriosidase-1	CHIT1	Q13231	pharmmapper
P3	Vicenin Ⅱ	C-type lectin domain family 4 member M	CLEC4D	Q8WXI8	pharmmapper
P3	Vicenin Ⅱ	Dual specificity protein kinase CLK1	CLK1	P49759	pharmmapper
P3	Vicenin Ⅱ	Cathepsin K	CTSK	P43235	pharmmapper
P3	Vicenin Ⅱ	Cytochrome P450 2C9	CYP2C9	P11712	pharmmapper
P3	Vicenin Ⅱ	Deoxycytidine kinase	DCK	P27707	pharmmapper
P3	Vicenin Ⅱ	Dihydrofolate reductase	DHFR	P00374	pharmmapper
P3	Vicenin Ⅱ	Dipeptidyl peptidase 4	DPP4	P27487	pharmmapper
P3	Vicenin Ⅱ	Thymidylate kinase	DTYMK	P23919	pharmmapper
P3	Vicenin Ⅱ	Deoxyuridine 5-triphosphate nucleotidohydrolase, mitochondrial	DUT	P33316	pharmmapper
P3	Vicenin Ⅱ	Estrogen-related receptor gamma	ESRRG	P62508	pharmmapper
P3	Vicenin Ⅱ	Prothrombin	F2	P00734	pharmmapper
P3	Vicenin Ⅱ	Bis(5-adenosyl)-triphosphatase	FHIT	P49789	pharmmapper
P3	Vicenin Ⅱ	Peptidyl-prolyl cis-trans isomerase FKBP1B	FKBP1B	P68106	pharmmapper
P3	Vicenin Ⅱ	UDP-glucose 4-epimerase	GALE	Q14376	pharmmapper
P3	Vicenin Ⅱ	Glycolipid transfer protein	GLTP	Q9NZD2	pharmmapper
P3	Vicenin Ⅱ	GMP reductase 1	GMPR	P36959	pharmmapper
P3	Vicenin Ⅱ	GMP reductase 2	GMPR2	Q9P2T1	pharmmapper
P3	Vicenin Ⅱ	Glucosamine-6-phosphate isomerase	GNPDA1	P46926	pharmmapper
P3	Vicenin Ⅱ	Platelet glycoprotein Ib alpha chain	GP1BA	P07359	pharmmapper
P3	Vicenin Ⅱ	Glutathione S-transferase Mu 1	GSTM1	P09488	pharmmapper
P3	Vicenin Ⅱ	Glutathione S-transferase P	GSTP1	P09211	pharmmapper
P3	Vicenin Ⅱ	Hydroxyacyl-coenzyme A dehydrogenase, mitochondrial	HADH	Q16836	pharmmapper
P3	Vicenin Ⅱ	Beta-hexosaminidase beta chain	HEXB	P07686	pharmmapper
P3	Vicenin Ⅱ	Histidine triad nucleotide-binding protein 1	HINT1	P49773	pharmmapper
P3	Vicenin Ⅱ	Hexokinase-1	HK1	P19367	pharmmapper
P3	Vicenin Ⅱ	Histamine N-methyltransferase	HNMT	P50135	pharmmapper
P3	Vicenin Ⅱ	Heat shock 70 kDa protein 1	HSPA1A	P0DMV8	pharmmapper
P3	Vicenin Ⅱ	Inositol monophosphatase	IMPA1	P29218	pharmmapper
P3	Vicenin Ⅱ	Inositol-trisphosphate 3-kinase A	ITPKA	P23677	pharmmapper
P3	Vicenin Ⅱ	Histone acetyltransferase PCAF	KAT2B	Q92831	pharmmapper
P3	Vicenin Ⅱ	Proto-oncogene tyrosine-protein kinase LCK	LCK	P06239	pharmmapper
P3	Vicenin Ⅱ	Galectin-3	LGALS3	P17931	pharmmapper
P3	Vicenin Ⅱ	Endoplasmic reticulum mannosyl-oligosaccharide 1,2-alpha-mannosidase	MAN1B1	Q9UKM7	pharmmapper
P3	Vicenin Ⅱ	MAP kinase-activated protein kinase 2	MAPKAPK2	P49137	pharmmapper
P3	Vicenin Ⅱ	Neutrophil collagenase	MMP8	P22894	pharmmapper
P3	Vicenin Ⅱ	Neuronal calcium sensor 1	NCS1	P62166	pharmmapper
P3	Vicenin Ⅱ	Ribosyldihydronicotinamide dehydrogenase [quinone]	NQO2	P16083	pharmmapper
P3	Vicenin Ⅱ	cAMP-specific 3,5-cyclic phosphodiesterase 4D	PDE4D	Q08499	pharmmapper
P3	Vicenin Ⅱ	Phosphatidylinositol 3-kinase regulatory subunit alpha	PIK3R1	P27986	pharmmapper
P3	Vicenin Ⅱ	Urokinase-type plasminogen activator	PLAU	P00749	pharmmapper
P3	Vicenin Ⅱ	Purine nucleoside phosphorylase	PNP	P00491	pharmmapper
P3	Vicenin Ⅱ	Phosphopantothenoylcysteine decarboxylase	PPCDC	Q96CD2	pharmmapper
P3	Vicenin Ⅱ	Tyrosine-protein phosphatase non-receptor type 1	PTPN1	P18031	pharmmapper
P3	Vicenin Ⅱ	Glycogen phosphorylase, liver form	PYGL	P06737	pharmmapper
P3	Vicenin Ⅱ	Ras-related protein Rab-5A	RAB5A	P20339	pharmmapper
P3	Vicenin Ⅱ	Renin	REN	P00797	pharmmapper
P3	Vicenin Ⅱ	Spermidine synthase	SMS	P52788	pharmmapper
P3	Vicenin Ⅱ	Sulfotransferase family cytosolic 2B member 1	SULT2B1	O00204	pharmmapper
P3	Vicenin Ⅱ	Protein-glutamine gamma-glutamyltransferase E	TGM3	Q08188	pharmmapper
P3	Vicenin Ⅱ	Transthyretin	TTR	P02766	pharmmapper
P3	Vicenin Ⅱ	UDP-N-acetylhexosamine pyrophosphorylase	UAP1	Q16222	pharmmapper
P3	Vicenin Ⅱ	Uridine-cytidine kinase 2	UCK2	Q9BZX2	pharmmapper
P3	Vicenin Ⅱ	P-glycoprotein 1	ABCB1	P08183	swiss target prediction
P3	Vicenin Ⅱ	Acetylcholinesterase	ACHE	P22303	swiss target prediction
P3	Vicenin Ⅱ	Aldose reductase	AKR1B1	P15121	swiss target prediction
P3	Vicenin Ⅱ	Arachidonate 5-lipoxygenase	ALOX5	P09917	swiss target prediction
P3	Vicenin Ⅱ	Carbonic anhydrase XII	CA12	O43570	swiss target prediction
P3	Vicenin Ⅱ	Carbonic anhydrase VII	CA7	P43166	swiss target prediction
P3	Vicenin Ⅱ	Cyclin-dependent kinase 5	CDK5	Q00535	swiss target prediction
P3	Vicenin Ⅱ	Cyclin-dependent kinase 5 activator 1	CDK5R1	Q15078	swiss target prediction
P3	Vicenin Ⅱ	cAMP-dependent protein kinase alpha-catalytic subunit	PRKACA	P17612	swiss target prediction
P3	Vicenin Ⅱ	Protein kinase C beta	PRKCB	P05771	swiss target prediction
P3	Vicenin Ⅱ	Protein kinase C gamma	PRKCG	P05129	swiss target prediction
P3	Vicenin Ⅱ	Protein kinase C (PKC)	PRKCZ	Q05513	swiss target prediction
P3	Vicenin Ⅱ	Equilibrative nucleoside transporter 1	SLC29A1	Q99808	swiss target prediction
P3	Vicenin Ⅱ	Sodium/glucose cotransporter 2	SLC5A2	P31639	swiss target prediction
P3	Vicenin Ⅱ	Squalene monooxygenase (by homology)	SQLE	Q14534	swiss target prediction
P3	Vicenin Ⅱ	Tumour suppressor p53/oncoprotein Mdm2	TP53	P04637	swiss target prediction
P4	Liquiritin	Histo-blood group ABO system transferase	ABO	P16442	pharmmapper
P4	Liquiritin	Aldose reductase	AKR1B1	P15121	pharmmapper
P4	Liquiritin	Aldehyde dehydrogenase, mitochondrial	ALDH2	P05091	pharmmapper
P4	Liquiritin	Fructose-bisphosphate aldolase A	ALDOA	P04075	pharmmapper
P4	Liquiritin	S-adenosylmethionine decarboxylase proenzyme	AMD1	P17707	pharmmapper
P4	Liquiritin	Pancreatic alpha-amylase	AMY2A	P04746	pharmmapper
P4	Liquiritin	ADP-ribosylation factor 4	ARF4	P18085	pharmmapper
P4	Liquiritin	Arginase-2, mitochondrial	ARG2	P78540	pharmmapper
P4	Liquiritin	ADP-ribosylation factor-like protein 5A	ARL5A	Q9Y689	pharmmapper
P4	Liquiritin	Galactosylgalactosylxylosylprotein 3-beta-glucuronosyltransferase 1	B3GAT1	Q9P2W7	pharmmapper
P4	Liquiritin	Beta-secretase 1	BACE1	P56817	pharmmapper
P4	Liquiritin	Carbonic anhydrase 2	CA2	P00918	pharmmapper
P4	Liquiritin	Caspase-3	CASP3	P42574	pharmmapper
P4	Liquiritin	Cyclin-A2	CCNA2	P20248	pharmmapper
P4	Liquiritin	CD209 antigen	CD209	Q9NNX6	pharmmapper
P4	Liquiritin	Cell division protein kinase 2	CDK2	P24941	pharmmapper
P4	Liquiritin	Cell division protein kinase 6	CDK6	Q00534	pharmmapper
P4	Liquiritin	Chitotriosidase-1	CHIT1	Q13231	pharmmapper
P4	Liquiritin	Dual specificity protein kinase CLK1	CLK1	P49759	pharmmapper
P4	Liquiritin	Dihydrofolate reductase	DHFR	P00374	pharmmapper
P4	Liquiritin	Histone-lysine N-methyltransferase, H3 lysine-79 specific	DOT1L	Q8TEK3	pharmmapper
P4	Liquiritin	Thymidylate kinase	DTYMK	P23919	pharmmapper
P4	Liquiritin	Leukocyte elastase	ELANE	P08246	pharmmapper
P4	Liquiritin	Prothrombin	F2	P00734	pharmmapper
P4	Liquiritin	FK506-binding protein 3	FKBP3	Q00688	pharmmapper
P4	Liquiritin	Platelet glycoprotein Ib alpha chain	GP1BA	P07359	pharmmapper
P4	Liquiritin	Glucose-6-phosphate isomerase	GPI	P06744	pharmmapper
P4	Liquiritin	Glycogen synthase kinase-3 beta	GSK3B	P49841	pharmmapper
P4	Liquiritin	Glutathione S-transferase A1	GSTA1	P08263	pharmmapper
P4	Liquiritin	Hydroxyacyl-coenzyme A dehydrogenase, mitochondrial	HADH	Q16836	pharmmapper
P4	Liquiritin	Tyrosine-protein kinase HCK	HCK	P08631	pharmmapper
P4	Liquiritin	Beta-hexosaminidase subunit beta	HEXB	P07686	pharmmapper
P4	Liquiritin	Histidine triad nucleotide-binding protein 1	HINT1	P49773	pharmmapper
P4	Liquiritin	3-hydroxy-3-methylglutaryl-coenzyme A reductase	HMGCR	P04035	pharmmapper
P4	Liquiritin	Hypoxanthine-guanine phosphoribosyltransferase	HPRT1	P00492	pharmmapper
P4	Liquiritin	Heat shock protein HSP 90-alpha	HSP90AA1	P07900	pharmmapper
P4	Liquiritin	Insulin-like growth factor IA	IGF1	P05019	pharmmapper
P4	Liquiritin	Interferon-stimulated gene 20 kDa protein	IRAK4	Q9NWZ3	pharmmapper
P4	Liquiritin	Vascular endothelial growth factor receptor 2	KDR	P35968	pharmmapper
P4	Liquiritin	Lysozyme C	LYZ	P61626	pharmmapper
P4	Liquiritin	Methionine aminopeptidase 2	METAP2	P50579	pharmmapper
P4	Liquiritin	Neutrophil collagenase	MMP8	P22894	pharmmapper
P4	Liquiritin	5(3)-deoxyribonucleotidase, mitochondrial	NT5M	Q9NPB1	pharmmapper
P4	Liquiritin	Phenylalanine-4-hydroxylase	PAH	P00439	pharmmapper
P4	Liquiritin	Proto-oncogene serine/threonine-protein kinase Pim-1	PIM1	P11309	pharmmapper
P4	Liquiritin	Phospholipase A2, membrane associated	PLA2G2A	P14555	pharmmapper
P4	Liquiritin	Tyrosine-protein phosphatase non-receptor type 1	PTPN1	P18031	pharmmapper
P4	Liquiritin	Eosinophil cationic protein	RNASE3	P12724	pharmmapper
P4	Liquiritin	Rho-related GTP-binding protein RhoE	RND3	P61587	pharmmapper
P4	Liquiritin	E-selectin	SELE	P16581	pharmmapper
P4	Liquiritin	Sepiapterin reductase	SPR	P35270	pharmmapper
P4	Liquiritin	Tryptophan 5-hydroxylase 1	TPH1	P17752	pharmmapper
P4	Liquiritin	UDP-N-acetylhexosamine pyrophosphorylase	UAP1	Q16222	pharmmapper
P4	Liquiritin	Tryptophanyl-tRNA synthetase, cytoplasmic	WARS1	P23381	pharmmapper
P4	Liquiritin	Multidrug resistance-associated protein 1	ABCC1	P33527	swiss target prediction
P4	Liquiritin	Adenosine A1 receptor (by homology)	ADORA1	P30542	swiss target prediction
P4	Liquiritin	Adenosine A3 receptor	ADORA3	P0DMS8	swiss target prediction
P4	Liquiritin	Cytochrome P450 19A1	CYP19A1	P11511	swiss target prediction
P4	Liquiritin	Cytochrome P450 1B1	CYP1B1	Q16678	swiss target prediction
P4	Liquiritin	Eukaryotic initiation factor 4A-I	EIF4A1	P60842	swiss target prediction
P4	Liquiritin	Epoxide hydratase	EPHX2	P34913	swiss target prediction
P4	Liquiritin	Monoamine oxidase B	MAOB	P27338	swiss target prediction
P4	Liquiritin	Cyclooxygenase-1	PTGS1	P23219	swiss target prediction
P4	Liquiritin	Solute carrier family 28 member 3	SLC28A3	Q9HAS3	swiss target prediction
P4	Liquiritin	Sodium/glucose cotransporter 1	SLC5A1	P13866	swiss target prediction
P4	Liquiritin	Sodium/glucose cotransporter 2	SLC5A2	P31639	swiss target prediction
P4	Liquiritin	Low affinity sodium-glucose cotransporter	SLC5A4	Q9NY91	swiss target prediction
P4	Liquiritin	Taste receptor type 2 member 31	TAS2R31	P59538	swiss target prediction
P4	Liquiritin	Tyrosinase	TYR	P14679	swiss target prediction
P5	Liguiritigenin-7-O-D-apiosyl-4'-O-D-glucoside	Histo-blood group ABO system transferase	ABO	P16442	pharmmapper
P5	Liguiritigenin-7-O-D-apiosyl-4'-O-D-glucoside	Adenosylhomocysteinase	AHCY	P23526	pharmmapper
P5	Liguiritigenin-7-O-D-apiosyl-4'-O-D-glucoside	Aldose reductase	AKR1B1	P15121	pharmmapper
P5	Liguiritigenin-7-O-D-apiosyl-4'-O-D-glucoside	Fructose-bisphosphate aldolase A	ALDOA	P04075	pharmmapper
P5	Liguiritigenin-7-O-D-apiosyl-4'-O-D-glucoside	Pancreatic alpha-amylase	AMY2A	P04746	pharmmapper
P5	Liguiritigenin-7-O-D-apiosyl-4'-O-D-glucoside	Apoptotic protease-activating factor 1	APAF1	O14727	pharmmapper
P5	Liguiritigenin-7-O-D-apiosyl-4'-O-D-glucoside	Androgen receptor	AR	P10275	pharmmapper
P5	Liguiritigenin-7-O-D-apiosyl-4'-O-D-glucoside	ADP-ribosylation factor 4	ARF4	P18085	pharmmapper
P5	Liguiritigenin-7-O-D-apiosyl-4'-O-D-glucoside	Arginase-2, mitochondrial	ARG2	P78540	pharmmapper
P5	Liguiritigenin-7-O-D-apiosyl-4'-O-D-glucoside	ADP-ribosylation factor-like protein 5A	ARL5A	Q9Y689	pharmmapper
P5	Liguiritigenin-7-O-D-apiosyl-4'-O-D-glucoside	ADP-ribosylation factor-like protein 5B	ARL5B	Q96KC2	pharmmapper
P5	Liguiritigenin-7-O-D-apiosyl-4'-O-D-glucoside	Beta-secretase 1	BACE1	P56817	pharmmapper
P5	Liguiritigenin-7-O-D-apiosyl-4'-O-D-glucoside	Betaine--homocysteine S-methyltransferase 1	BHMT	Q93088	pharmmapper
P5	Liguiritigenin-7-O-D-apiosyl-4'-O-D-glucoside	ADP-ribosyl cyclase 2	BST1	P28907	pharmmapper
P5	Liguiritigenin-7-O-D-apiosyl-4'-O-D-glucoside	Carbonic anhydrase 2	CA2	P00918	pharmmapper
P5	Liguiritigenin-7-O-D-apiosyl-4'-O-D-glucoside	Caspase-3	CASP3	P42574	pharmmapper
P5	Liguiritigenin-7-O-D-apiosyl-4'-O-D-glucoside	C-C motif chemokine 5	CCL5	P13501	pharmmapper
P5	Liguiritigenin-7-O-D-apiosyl-4'-O-D-glucoside	Cyclin-A2	CCNA2	P20248	pharmmapper
P5	Liguiritigenin-7-O-D-apiosyl-4'-O-D-glucoside	CD209 antigen	CD209	Q9NNX6	pharmmapper
P5	Liguiritigenin-7-O-D-apiosyl-4'-O-D-glucoside	Cell division protein kinase 2	CDK2	P24941	pharmmapper
P5	Liguiritigenin-7-O-D-apiosyl-4'-O-D-glucoside	Cell division protein kinase 7	CDK7	P50613	pharmmapper
P5	Liguiritigenin-7-O-D-apiosyl-4'-O-D-glucoside	Serine/threonine-protein kinase Chk1	CHEK1	O14757	pharmmapper
P5	Liguiritigenin-7-O-D-apiosyl-4'-O-D-glucoside	Chitotriosidase-1	CHIT1	Q13231	pharmmapper
P5	Liguiritigenin-7-O-D-apiosyl-4'-O-D-glucoside	C-type lectin domain family 4 member M	CLEC4D	Q8WXI8	pharmmapper
P5	Liguiritigenin-7-O-D-apiosyl-4'-O-D-glucoside	Cathepsin K	CTSK	P43235	pharmmapper
P5	Liguiritigenin-7-O-D-apiosyl-4'-O-D-glucoside	Scavenger mRNA-decapping enzyme DcpS	DCPS	Q96C86	pharmmapper
P5	Liguiritigenin-7-O-D-apiosyl-4'-O-D-glucoside	Dihydrofolate reductase	DHFR	P00374	pharmmapper
P5	Liguiritigenin-7-O-D-apiosyl-4'-O-D-glucoside	Thymidylate kinase	DTYMK	P23919	pharmmapper
P5	Liguiritigenin-7-O-D-apiosyl-4'-O-D-glucoside	Coagulation factor X	F10	P00742	pharmmapper
P5	Liguiritigenin-7-O-D-apiosyl-4'-O-D-glucoside	Peptidyl-prolyl cis-trans isomerase FKBP1A	FKBP1A	P62942	pharmmapper
P5	Liguiritigenin-7-O-D-apiosyl-4'-O-D-glucoside	FK506-binding protein 3	FKBP3	Q00688	pharmmapper
P5	Liguiritigenin-7-O-D-apiosyl-4'-O-D-glucoside	Galactokinase	GALK1	P51570	pharmmapper
P5	Liguiritigenin-7-O-D-apiosyl-4'-O-D-glucoside	Glucosamine-6-phosphate isomerase	GNPDA1	P46926	pharmmapper
P5	Liguiritigenin-7-O-D-apiosyl-4'-O-D-glucoside	Platelet glycoprotein Ib alpha chain	GP1BA	P07359	pharmmapper
P5	Liguiritigenin-7-O-D-apiosyl-4'-O-D-glucoside	Glycogen synthase kinase-3 beta	GSK3B	P49841	pharmmapper
P5	Liguiritigenin-7-O-D-apiosyl-4'-O-D-glucoside	Glutathione S-transferase Mu 1	GSTM1	P09488	pharmmapper
P5	Liguiritigenin-7-O-D-apiosyl-4'-O-D-glucoside	Maleylacetoacetate isomerase	GSTZ1	GSTZ1	pharmmapper
P5	Liguiritigenin-7-O-D-apiosyl-4'-O-D-glucoside	Hydroxyacyl-coenzyme A dehydrogenase, mitochondrial	HADH	Q16836	pharmmapper
P5	Liguiritigenin-7-O-D-apiosyl-4'-O-D-glucoside	Beta-hexosaminidase beta chain	HEXB	P07686	pharmmapper
P5	Liguiritigenin-7-O-D-apiosyl-4'-O-D-glucoside	Histidine triad nucleotide-binding protein 1	HINT1	P49773	pharmmapper
P5	Liguiritigenin-7-O-D-apiosyl-4'-O-D-glucoside	3-hydroxy-3-methylglutaryl-coenzyme A reductase	HMGCR	P04035	pharmmapper
P5	Liguiritigenin-7-O-D-apiosyl-4'-O-D-glucoside	Heat shock protein HSP 90-alpha	HSP90AA1	P07900	pharmmapper
P5	Liguiritigenin-7-O-D-apiosyl-4'-O-D-glucoside	Heat shock 70 kDa protein 1	HSPA1A	P0DMV8	pharmmapper
P5	Liguiritigenin-7-O-D-apiosyl-4'-O-D-glucoside	Histone acetyltransferase PCAF	KAT2B	Q92831	pharmmapper
P5	Liguiritigenin-7-O-D-apiosyl-4'-O-D-glucoside	Galectin-2	LGALS2	P05162	pharmmapper
P5	Liguiritigenin-7-O-D-apiosyl-4'-O-D-glucoside	Lysozyme C	LYZ	P61626	pharmmapper
P5	Liguiritigenin-7-O-D-apiosyl-4'-O-D-glucoside	Endoplasmic reticulum mannosyl-oligosaccharide 1,2-alpha-mannosidase	MAN1B1	Q9UKM7	pharmmapper
P5	Liguiritigenin-7-O-D-apiosyl-4'-O-D-glucoside	Mitogen-activated protein kinase 14	MAPK14	Q16539	pharmmapper
P5	Liguiritigenin-7-O-D-apiosyl-4'-O-D-glucoside	Mitogen-activated protein kinase 8	MAPK8	P45983	pharmmapper
P5	Liguiritigenin-7-O-D-apiosyl-4'-O-D-glucoside	Neutrophil collagenase	MMP8	P22894	pharmmapper
P5	Liguiritigenin-7-O-D-apiosyl-4'-O-D-glucoside	Matrix metalloproteinase-9	MMP9	P14780	pharmmapper
P5	Liguiritigenin-7-O-D-apiosyl-4'-O-D-glucoside	C-1-tetrahydrofolate synthase, cytoplasmic	MTHFD1	P11586	pharmmapper
P5	Liguiritigenin-7-O-D-apiosyl-4'-O-D-glucoside	Phenylalanine-4-hydroxylase	PAH	P00439	pharmmapper
P5	Liguiritigenin-7-O-D-apiosyl-4'-O-D-glucoside	Proto-oncogene serine/threonine-protein kinase Pim-1	PIM1	P11309	pharmmapper
P5	Liguiritigenin-7-O-D-apiosyl-4'-O-D-glucoside	Phospholipase A2, membrane associated	PLA2G2A	P14555	pharmmapper
P5	Liguiritigenin-7-O-D-apiosyl-4'-O-D-glucoside	PMS1 protein homolog 2	PMS2	P54278	pharmmapper
P5	Liguiritigenin-7-O-D-apiosyl-4'-O-D-glucoside	Tyrosine-protein phosphatase non-receptor type 1	PTPN1	P18031	pharmmapper
P5	Liguiritigenin-7-O-D-apiosyl-4'-O-D-glucoside	Ras-related protein Rab-11A	RAB11A	P62491	pharmmapper
P5	Liguiritigenin-7-O-D-apiosyl-4'-O-D-glucoside	GTP-binding nuclear protein Ran	RAN	P62826	pharmmapper
P5	Liguiritigenin-7-O-D-apiosyl-4'-O-D-glucoside	Renin	REN	P00797	pharmmapper
P5	Liguiritigenin-7-O-D-apiosyl-4'-O-D-glucoside	Riboflavin kinase	RFK	Q969G6	pharmmapper
P5	Liguiritigenin-7-O-D-apiosyl-4'-O-D-glucoside	Eosinophil cationic protein	RNASE3	P12724	pharmmapper
P5	Liguiritigenin-7-O-D-apiosyl-4'-O-D-glucoside	E-selectin	SELE	P16581	pharmmapper
P5	Liguiritigenin-7-O-D-apiosyl-4'-O-D-glucoside	Serine hydroxymethyltransferase, cytosolic	SHMT1	P34896	pharmmapper
P5	Liguiritigenin-7-O-D-apiosyl-4'-O-D-glucoside	Sulfotransferase family cytosolic 2B member 1	SULT2B1	O00204	pharmmapper
P5	Liguiritigenin-7-O-D-apiosyl-4'-O-D-glucoside	Antigen peptide transporter 1	TAP1	Q03518	pharmmapper
P5	Liguiritigenin-7-O-D-apiosyl-4'-O-D-glucoside	Protein-glutamine gamma-glutamyltransferase E	TGM3	Q08188	pharmmapper
P5	Liguiritigenin-7-O-D-apiosyl-4'-O-D-glucoside	Tryptase beta-2	TPSB2	P20231	pharmmapper
P5	Liguiritigenin-7-O-D-apiosyl-4'-O-D-glucoside	Triggering receptor expressed on myeloid cells 1	TREM1	Q9NP99	pharmmapper
P5	Liguiritigenin-7-O-D-apiosyl-4'-O-D-glucoside	UDP-N-acetylhexosamine pyrophosphorylase	UAP1	Q16222	pharmmapper
P5	Liguiritigenin-7-O-D-apiosyl-4'-O-D-glucoside	Multidrug resistance-associated protein 1	ABCC1	P33527	swiss target prediction
P5	Liguiritigenin-7-O-D-apiosyl-4'-O-D-glucoside	ATP-binding cassette sub-family G member 2	ABCG2	Q9UNQ0	swiss target prediction
P5	Liguiritigenin-7-O-D-apiosyl-4'-O-D-glucoside	Adenosine A1 receptor (by homology)	ADORA1	P30542	swiss target prediction
P5	Liguiritigenin-7-O-D-apiosyl-4'-O-D-glucoside	Cytochrome P450 19A1	CYP19A1	P11511	swiss target prediction
P5	Liguiritigenin-7-O-D-apiosyl-4'-O-D-glucoside	Cytochrome P450 1B1	CYP1B1	Q16678	swiss target prediction
P5	Liguiritigenin-7-O-D-apiosyl-4'-O-D-glucoside	Eukaryotic initiation factor 4A-I	EIF4A1	P60842	swiss target prediction
P5	Liguiritigenin-7-O-D-apiosyl-4'-O-D-glucoside	Epoxide hydratase	EPHX2	P34913	swiss target prediction
P5	Liguiritigenin-7-O-D-apiosyl-4'-O-D-glucoside	Monoamine oxidase B	MAOB	P27338	swiss target prediction
P5	Liguiritigenin-7-O-D-apiosyl-4'-O-D-glucoside	Cyclooxygenase-1	PTGS1	P23219	swiss target prediction
P5	Liguiritigenin-7-O-D-apiosyl-4'-O-D-glucoside	Solute carrier family 28 member 3	SLC28A3	Q9HAS3	swiss target prediction
P5	Liguiritigenin-7-O-D-apiosyl-4'-O-D-glucoside	Sodium/glucose cotransporter 1	SLC5A1	P13866	swiss target prediction
P5	Liguiritigenin-7-O-D-apiosyl-4'-O-D-glucoside	Sodium/glucose cotransporter 2	SLC5A2	P31639	swiss target prediction
P5	Liguiritigenin-7-O-D-apiosyl-4'-O-D-glucoside	Low affinity sodium-glucose cotransporter	SLC5A4	Q9NY91	swiss target prediction
P5	Liguiritigenin-7-O-D-apiosyl-4'-O-D-glucoside	Steroid 5-alpha-reductase 1	SRD5A1	P18405	swiss target prediction
P5	Liguiritigenin-7-O-D-apiosyl-4'-O-D-glucoside	Taste receptor type 2 member 31	TAS2R31	P59538	swiss target prediction
P6	Liquiritin apioside	B transferase	ABO	P16442	pharmmapper
P6	Liquiritin apioside	Histo-blood group ABO system transferase	ABO	P16442	pharmmapper
P6	Liquiritin apioside	Adenosylhomocysteinase	AHCY	P23526	pharmmapper
P6	Liquiritin apioside	Aldose reductase	AKR1B1	P15121	pharmmapper
P6	Liquiritin apioside	S-adenosylmethionine decarboxylase proenzyme	AMD1	P17707	pharmmapper
P6	Liquiritin apioside	Pancreatic alpha-amylase	AMY2A	P04746	pharmmapper
P6	Liquiritin apioside	Angiogenin	ANG	P03950	pharmmapper
P6	Liquiritin apioside	Galactosylgalactosylxylosylprotein 3-beta-glucuronosyltransferase 1	B3GAT1	Q9P2W7	pharmmapper
P6	Liquiritin apioside	Baculoviral IAP repeat-containing protein 7	BIRC7	Q96CA5	pharmmapper
P6	Liquiritin apioside	ADP-ribosyl cyclase 2	BST1	P28907	pharmmapper
P6	Liquiritin apioside	Carbonic anhydrase 2	CA2	P00918	pharmmapper
P6	Liquiritin apioside	C-C motif chemokine 5	CCL5	P13501	pharmmapper
P6	Liquiritin apioside	Cyclin-A2	CCNA2	P20248	pharmmapper
P6	Liquiritin apioside	CD209 antigen	CD209	Q9NNX6	pharmmapper
P6	Liquiritin apioside	Cell division protein kinase 2	CDK2	P24941	pharmmapper
P6	Liquiritin apioside	Liver carboxylesterase 1	CES1	P23141	pharmmapper
P6	Liquiritin apioside	Serine/threonine-protein kinase Chk1	CHEK1	O14757	pharmmapper
P6	Liquiritin apioside	Chitotriosidase-1	CHIT1	Q13231	pharmmapper
P6	Liquiritin apioside	Dual specificity protein kinase CLK1	CLK1	P49759	pharmmapper
P6	Liquiritin apioside	Chymase	CMA1	P23946	pharmmapper
P6	Liquiritin apioside	Dihydrofolate reductase	DHFR	P00374	pharmmapper
P6	Liquiritin apioside	Thymidylate kinase	DTYMK	P23919	pharmmapper
P6	Liquiritin apioside	Deoxyuridine 5-triphosphate nucleotidohydrolase, mitochondrial	DUT	P33316	pharmmapper
P6	Liquiritin apioside	Coagulation factor XI	F11	P03951	pharmmapper
P6	Liquiritin apioside	Prothrombin	F2	P00734	pharmmapper
P6	Liquiritin apioside	Peptidyl-prolyl cis-trans isomerase FKBP1B	FKBP1B	P68106	pharmmapper
P6	Liquiritin apioside	FK506-binding protein 3	FKBP3	Q00688	pharmmapper
P6	Liquiritin apioside	Glucosamine-6-phosphate isomerase	GNPDA1	P46926	pharmmapper
P6	Liquiritin apioside	Glucose-6-phosphate isomerase	GPI	P06744	pharmmapper
P6	Liquiritin apioside	Glycogen synthase kinase-3 beta	GSK3B	P49841	pharmmapper
P6	Liquiritin apioside	Glutathione S-transferase P	GSTP1	P09211	pharmmapper
P6	Liquiritin apioside	Hydroxyacyl-coenzyme A dehydrogenase, mitochondrial	HADH	Q16836	pharmmapper
P6	Liquiritin apioside	Beta-hexosaminidase subunit beta	HEXB	P07686	pharmmapper
P6	Liquiritin apioside	Histamine N-methyltransferase	HNMT	P50135	pharmmapper
P6	Liquiritin apioside	GTPase HRas	HRAS	P01112	pharmmapper
P6	Liquiritin apioside	Heat shock protein HSP 90-alpha	HSP90AA1	P07900	pharmmapper
P6	Liquiritin apioside	Inosine-5-monophosphate dehydrogenase 1	IMPDH1	P20839	pharmmapper
P6	Liquiritin apioside	Interferon-stimulated gene 20 kDa protein	IRAK4	Q9NWZ3	pharmmapper
P6	Liquiritin apioside	Histone acetyltransferase PCAF	KAT2B	Q92831	pharmmapper
P6	Liquiritin apioside	L-lactate dehydrogenase B chain	LDHB	P07195	pharmmapper
P6	Liquiritin apioside	Galectin-7	LGALS7	P47929	pharmmapper
P6	Liquiritin apioside	Leukotriene A-4 hydrolase	LTA4H	P09960	pharmmapper
P6	Liquiritin apioside	Lysozyme C	LYZ	P61626	pharmmapper
P6	Liquiritin apioside	Endoplasmic reticulum mannosyl-oligosaccharide 1,2-alpha-mannosidase	MAN1B1	Q9UKM7	pharmmapper
P6	Liquiritin apioside	Methionine aminopeptidase 2	METAP2	P50579	pharmmapper
P6	Liquiritin apioside	Stromelysin-1	MMP3	P08254	pharmmapper
P6	Liquiritin apioside	Neutrophil collagenase	MMP8	P22894	pharmmapper
P6	Liquiritin apioside	C-1-tetrahydrofolate synthase, cytoplasmic	MTHFD1	P11586	pharmmapper
P6	Liquiritin apioside	5(3)-deoxyribonucleotidase, mitochondrial	NT5M	Q9NPB1	pharmmapper
P6	Liquiritin apioside	Phenylalanine-4-hydroxylase	PAH	P00439	pharmmapper
P6	Liquiritin apioside	cAMP-specific 3,5-cyclic phosphodiesterase 4D	PDE4D	Q08499	pharmmapper
P6	Liquiritin apioside	Progesterone receptor	PGR	P06401	pharmmapper
P6	Liquiritin apioside	Proto-oncogene serine/threonine-protein kinase Pim-1	PIM1	P11309	pharmmapper
P6	Liquiritin apioside	Urokinase-type plasminogen activator	PLAU	P00749	pharmmapper
P6	Liquiritin apioside	Purine nucleoside phosphorylase	PNP	P00491	pharmmapper
P6	Liquiritin apioside	Tyrosine-protein phosphatase non-receptor type 1	PTPN1	P18031	pharmmapper
P6	Liquiritin apioside	Glycogen phosphorylase, liver form	PYGL	P06737	pharmmapper
P6	Liquiritin apioside	Ras-related protein Rab-11A	RAB11A	P62491	pharmmapper
P6	Liquiritin apioside	Ras-related protein Rab-5A	RAB5A	P20339	pharmmapper
P6	Liquiritin apioside	Ras-related C3 botulinum toxin substrate 1	RAC1	P63000	pharmmapper
P6	Liquiritin apioside	GTP-binding nuclear protein Ran	RAN	P62826	pharmmapper
P6	Liquiritin apioside	Ras-related protein Rap-2a	RAP2A	P10114	pharmmapper
P6	Liquiritin apioside	Renin	REN	P00797	pharmmapper
P6	Liquiritin apioside	Eosinophil cationic protein	RNASE3	P12724	pharmmapper
P6	Liquiritin apioside	P-selectin	SELP	P16109	pharmmapper
P6	Liquiritin apioside	Sex hormone-binding globulin	SHBG	P04278	pharmmapper
P6	Liquiritin apioside	NAD-dependent deacetylase sirtuin-5	SIRT5	Q9NXA8	pharmmapper
P6	Liquiritin apioside	Sorbitol dehydrogenase	SORD	Q00796	pharmmapper
P6	Liquiritin apioside	Proto-oncogene tyrosine-protein kinase Src	SRC	P12931	pharmmapper
P6	Liquiritin apioside	Sulfotransferase family cytosolic 2B member 1	SULT2B1	O00204	pharmmapper
P6	Liquiritin apioside	Protein-glutamine gamma-glutamyltransferase E	TGM3	Q08188	pharmmapper
P6	Liquiritin apioside	Triggering receptor expressed on myeloid cells 1	TREM1	Q9NP99	pharmmapper
P6	Liquiritin apioside	Uridine 5-monophosphate synthase	UMPS	P11172	pharmmapper
P6	Liquiritin apioside	Tryptophanyl-tRNA synthetase, cytoplasmic	WARS1	P23381	pharmmapper
P6	Liquiritin apioside	Carbonic anhydrase XII	CA12	O43570	swiss target prediction
P6	Liquiritin apioside	Carbonic anhydrase XIV	CA14	Q9ULX7	swiss target prediction
P6	Liquiritin apioside	Cytochrome P450 19A1	CYP19A1	P11511	swiss target prediction
P6	Liquiritin apioside	Cytochrome P450 1B1	CYP1B1	Q16678	swiss target prediction
P6	Liquiritin apioside	Eukaryotic initiation factor 4A-I	EIF4A1	P60842	swiss target prediction
P6	Liquiritin apioside	Monoamine oxidase B	MAOB	P27338	swiss target prediction
P6	Liquiritin apioside	Cyclooxygenase-1	PTGS1	P23219	swiss target prediction
P6	Liquiritin apioside	Solute carrier family 28 member 3	SLC28A3	Q9HAS3	swiss target prediction
P6	Liquiritin apioside	Sodium/glucose cotransporter 1	SLC5A1	P13866	swiss target prediction
P6	Liquiritin apioside	Sodium/glucose cotransporter 2	SLC5A2	P31639	swiss target prediction
P6	Liquiritin apioside	Low affinity sodium-glucose cotransporter	SLC5A4	Q9NY91	swiss target prediction
P6	Liquiritin apioside	Steroid 5-alpha-reductase 1	SRD5A1	P18405	swiss target prediction
P6	Liquiritin apioside	Taste receptor type 2 member 31	TAS2R31	P59538	swiss target prediction
P6	Liquiritin apioside	Tyrosyl-DNA phosphodiesterase 1	TDP1	Q9NUW8	swiss target prediction
P6	Liquiritin apioside	Tyrosinase	TYR	P14679	swiss target prediction
P7	Pinocembrin	Aldose reductase	AKR1B1	P15121	pharmmapper
P7	Pinocembrin	Angiogenin	ANG	P03950	pharmmapper
P7	Pinocembrin	Branched-chain-amino-acid aminotransferase, mitochondrial	BCAT2	O15382	pharmmapper
P7	Pinocembrin	Cholinesterase	BCHE	P06276	pharmmapper
P7	Pinocembrin	Carbonic anhydrase 2	CA2	P00918	pharmmapper
P7	Pinocembrin	Carbonyl reductase [NADPH] 1	CBR1	P16152	pharmmapper
P7	Pinocembrin	Cyclin-T1	CCNT1	O60563	pharmmapper
P7	Pinocembrin	Cell division protein kinase 2	CDK2	P24941	pharmmapper
P7	Pinocembrin	Deoxycytidine kinase	DCK	P27707	pharmmapper
P7	Pinocembrin	Dihydroorotate dehydrogenase, mitochondrial	DHODH	Q02127	pharmmapper
P7	Pinocembrin	Leukocyte elastase	ELANE	P08246	pharmmapper
P7	Pinocembrin	Estrogen receptor beta	ESR2	Q92731	pharmmapper
P7	Pinocembrin	Basic fibroblast growth factor receptor 1	FGFR1	P11362	pharmmapper
P7	Pinocembrin	Glucose-6-phosphate isomerase	GPI	P06744	pharmmapper
P7	Pinocembrin	Glycogen synthase kinase-3 beta	GSK3B	P49841	pharmmapper
P7	Pinocembrin	Tyrosine-protein kinase HCK	HCK	P08631	pharmmapper
P7	Pinocembrin	Corticosteroid 11-beta-dehydrogenase isozyme 1	HSD11B1	P28845	pharmmapper
P7	Pinocembrin	Estradiol 17-beta-dehydrogenase 1	HSD17B1	P14061	pharmmapper
P7	Pinocembrin	Vascular endothelial growth factor receptor 2	KDR	P35968	pharmmapper
P7	Pinocembrin	Methionine aminopeptidase 2	METAP2	P50579	pharmmapper
P7	Pinocembrin	Nitric oxide synthase, inducible	NOS2	P35228	pharmmapper
P7	Pinocembrin	NAD(P)H dehydrogenase [quinone] 1	NQO1	P15559	pharmmapper
P7	Pinocembrin	cAMP-specific 3,5-cyclic phosphodiesterase 4D	PDE4D	Q08499	pharmmapper
P7	Pinocembrin	Phenylethanolamine N-methyltransferase	PNMT	P11086	pharmmapper
P7	Pinocembrin	cAMP-dependent protein kinase catalytic subunit alpha	PRKACA	P17612	pharmmapper
P7	Pinocembrin	Tryptase beta-2	TPSB2	P20231	pharmmapper
P7	Pinocembrin	Uridine 5-monophosphate synthase	UMPS	P11172	pharmmapper
P7	Pinocembrin	Vitamin D3 receptor	VDR	P11473	pharmmapper
P7	Pinocembrin	Multidrug resistance-associated protein 1	ABCC1	P33527	swiss target prediction
P7	Pinocembrin	ATP-binding cassette sub-family G member 2	ABCG2	Q9UNQ0	swiss target prediction
P7	Pinocembrin	Adenosine A1 receptor (by homology)	ADORA1	P30542	swiss target prediction
P7	Pinocembrin	Adenosine A3 receptor	ADORA3	P0DMS8	swiss target prediction
P7	Pinocembrin	Carbonic anhydrase XII	CA12	O43570	swiss target prediction
P7	Pinocembrin	Carbonic anhydrase IV	CA4	P22748	swiss target prediction
P7	Pinocembrin	Carbonic anhydrase VII	CA7	P43166	swiss target prediction
P7	Pinocembrin	Cytochrome P450 19A1	CYP19A1	P11511	swiss target prediction
P7	Pinocembrin	Cytochrome P450 1B1	CYP1B1	Q16678	swiss target prediction
P7	Pinocembrin	Estrogen receptor alpha	ESR1	P03372	swiss target prediction
P7	Pinocembrin	Estrogen receptor beta	ESR2	Q92731	swiss target prediction
P7	Pinocembrin	Estradiol 17-beta-dehydrogenase 1	HSD17B1	P14061	swiss target prediction
P7	Pinocembrin	Monoamine oxidase B	MAOB	P27338	swiss target prediction
P7	Pinocembrin	Testis-specific androgen-binding protein	SHBG	P04278	swiss target prediction
P7	Pinocembrin	Taste receptor type 2 member 31	TAS2R31	P59538	swiss target prediction
P8	Isoliquiritin apioside	Histo-blood group ABO system transferase	ABO	P16442	pharmmapper
P8	Isoliquiritin apioside	Prostatic acid phosphatase	ACP3	P15309	pharmmapper
P8	Isoliquiritin apioside	Aldose reductase	AKR1B1	P15121	pharmmapper
P8	Isoliquiritin apioside	Pancreatic alpha-amylase	AMY2A	P04746	pharmmapper
P8	Isoliquiritin apioside	Angiogenin	ANG	P03950	pharmmapper
P8	Isoliquiritin apioside	Arginase-2, mitochondrial	ARG2	P78540	pharmmapper
P8	Isoliquiritin apioside	ADP-ribosylation factor-like protein 5A	ARL5A	Q9Y689	pharmmapper
P8	Isoliquiritin apioside	Beta-secretase 1	BACE1	P56817	pharmmapper
P8	Isoliquiritin apioside	ADP-ribosyl cyclase 2	BST1	P28907	pharmmapper
P8	Isoliquiritin apioside	Carbonic anhydrase 2	CA2	P00918	pharmmapper
P8	Isoliquiritin apioside	C-C motif chemokine 5	CCL5	P13501	pharmmapper
P8	Isoliquiritin apioside	Cyclin-A2	CCNA2	P20248	pharmmapper
P8	Isoliquiritin apioside	CD209 antigen	CD209	Q9NNX6	pharmmapper
P8	Isoliquiritin apioside	Cytidine deaminase	CDA	P32320	pharmmapper
P8	Isoliquiritin apioside	Cell division protein kinase 2	CDK2	P24941	pharmmapper
P8	Isoliquiritin apioside	Cell division protein kinase 6	CDK6	Q00534	pharmmapper
P8	Isoliquiritin apioside	C-type lectin domain family 4 member M	CLEC4D	Q8WXI8	pharmmapper
P8	Isoliquiritin apioside	Cathepsin K	CTSK	P43235	pharmmapper
P8	Isoliquiritin apioside	Cathepsin S	CTSS	P25774	pharmmapper
P8	Isoliquiritin apioside	Scavenger mRNA-decapping enzyme DcpS	DCPS	Q96C86	pharmmapper
P8	Isoliquiritin apioside	L-xylulose reductase	DCXR	Q7Z4W1	pharmmapper
P8	Isoliquiritin apioside	Dihydrofolate reductase	DHFR	P00374	pharmmapper
P8	Isoliquiritin apioside	Histone-lysine N-methyltransferase, H3 lysine-79 specific	DOT1L	Q8TEK3	pharmmapper
P8	Isoliquiritin apioside	Prothrombin	F2	P00734	pharmmapper
P8	Isoliquiritin apioside	Peptidyl-prolyl cis-trans isomerase FKBP1B	FKBP1B	P68106	pharmmapper
P8	Isoliquiritin apioside	FK506-binding protein 3	FKBP3	Q00688	pharmmapper
P8	Isoliquiritin apioside	Trifunctional purine biosynthetic protein adenosine-3	GART	P22102	pharmmapper
P8	Isoliquiritin apioside	Platelet glycoprotein Ib alpha chain	GP1BA	P07359	pharmmapper
P8	Isoliquiritin apioside	Glucose-6-phosphate isomerase	GPI	P06744	pharmmapper
P8	Isoliquiritin apioside	Glycogen synthase kinase-3 beta	GSK3B	P49841	pharmmapper
P8	Isoliquiritin apioside	Glutathione S-transferase A1	GSTA1	P08263	pharmmapper
P8	Isoliquiritin apioside	Hydroxyacyl-coenzyme A dehydrogenase, mitochondrial	HADH	Q16836	pharmmapper
P8	Isoliquiritin apioside	Beta-hexosaminidase subunit beta	HEXB	P07686	pharmmapper
P8	Isoliquiritin apioside	Histidine triad nucleotide-binding protein 1	HINT1	P49773	pharmmapper
P8	Isoliquiritin apioside	Hexokinase-1	HK1	P19367	pharmmapper
P8	Isoliquiritin apioside	3-hydroxy-3-methylglutaryl-coenzyme A reductase	HMGCR	P04035	pharmmapper
P8	Isoliquiritin apioside	Heat shock cognate 71 kDa protein	HSPA8	P11142	pharmmapper
P8	Isoliquiritin apioside	Insulin-like growth factor IA	IGF1	P05019	pharmmapper
P8	Isoliquiritin apioside	Interleukin-2	IL2	P60568	pharmmapper
P8	Isoliquiritin apioside	Inosine-5-monophosphate dehydrogenase 2	IMPDH2	P12268	pharmmapper
P8	Isoliquiritin apioside	Interferon-stimulated gene 20 kDa protein	IRAK4	Q9NWZ3	pharmmapper
P8	Isoliquiritin apioside	Galectin-7	LGALS7	P47929	pharmmapper
P8	Isoliquiritin apioside	Endoplasmic reticulum mannosyl-oligosaccharide 1,2-alpha-mannosidase	MAN1B1	Q9UKM7	pharmmapper
P8	Isoliquiritin apioside	Macrophage metalloelastase	MMP12	P39900	pharmmapper
P8	Isoliquiritin apioside	Stromelysin-1	MMP3	P08254	pharmmapper
P8	Isoliquiritin apioside	Matrix metalloproteinase 9	MMP9	P14780	pharmmapper
P8	Isoliquiritin apioside	S-methyl-5-thioadenosine phosphorylase	MTAP	Q13126	pharmmapper
P8	Isoliquiritin apioside	C-1-tetrahydrofolate synthase, cytoplasmic	MTHFD1	P11586	pharmmapper
P8	Isoliquiritin apioside	Phenylalanine-4-hydroxylase	PAH	P00439	pharmmapper
P8	Isoliquiritin apioside	Serine/threonine-protein kinase PAK 6	PAK6	Q9NQU5	pharmmapper
P8	Isoliquiritin apioside	Pyruvate kinase isozymes R/L	PKLR	P30613	pharmmapper
P8	Isoliquiritin apioside	PMS1 protein homolog 2	PMS2	P54278	pharmmapper
P8	Isoliquiritin apioside	Purine nucleoside phosphorylase	PNP	P00491	pharmmapper
P8	Isoliquiritin apioside	Tyrosine-protein phosphatase non-receptor type 1	PTPN1	P18031	pharmmapper
P8	Isoliquiritin apioside	Glycogen phosphorylase, liver form	PYGL	P06737	pharmmapper
P8	Isoliquiritin apioside	Ras-related protein Rab-5A	RAB5A	P20339	pharmmapper
P8	Isoliquiritin apioside	Ras-related C3 botulinum toxin substrate 1	RAC1	P63000	pharmmapper
P8	Isoliquiritin apioside	Renin	REN	P00797	pharmmapper
P8	Isoliquiritin apioside	Eosinophil cationic protein	RNASE3	P12724	pharmmapper
P8	Isoliquiritin apioside	E-selectin	SELE	P16581	pharmmapper
P8	Isoliquiritin apioside	NAD-dependent deacetylase sirtuin-5	SIRT5	Q9NXA8	pharmmapper
P8	Isoliquiritin apioside	Signal transducer and activator of transcription 1-alpha/beta	STAT1	P42224	pharmmapper
P8	Isoliquiritin apioside	Activated CDC42 kinase 1	TNK2	Q07912	pharmmapper
P8	Isoliquiritin apioside	Carbonic anhydrase I	CA1	P00915	swiss target prediction
P8	Isoliquiritin apioside	Carbonic anhydrase XII	CA12	O43570	swiss target prediction
P8	Isoliquiritin apioside	Carbonic anhydrase XIV	CA14	Q9ULX7	swiss target prediction
P8	Isoliquiritin apioside	Carbonic anhydrase II	CA2	P00918	swiss target prediction
P8	Isoliquiritin apioside	Cytochrome P450 19A1	CYP19A1	P11511	swiss target prediction
P8	Isoliquiritin apioside	Cytochrome P450 1B1	CYP1B1	Q16678	swiss target prediction
P8	Isoliquiritin apioside	Eukaryotic initiation factor 4A-I	EIF4A1	P60842	swiss target prediction
P8	Isoliquiritin apioside	Monoamine oxidase B	MAOB	P27338	swiss target prediction
P8	Isoliquiritin apioside	Cyclooxygenase-1	PTGS1	P23219	swiss target prediction
P8	Isoliquiritin apioside	Solute carrier family 28 member 3	SLC28A3	Q9HAS3	swiss target prediction
P8	Isoliquiritin apioside	Sodium/glucose cotransporter 1	SLC5A1	P13866	swiss target prediction
P8	Isoliquiritin apioside	Sodium/glucose cotransporter 2	SLC5A2	P31639	swiss target prediction
P8	Isoliquiritin apioside	Low affinity sodium-glucose cotransporter	SLC5A4	Q9NY91	swiss target prediction
P8	Isoliquiritin apioside	Steroid 5-alpha-reductase 1	SRD5A1	P18405	swiss target prediction
P8	Isoliquiritin apioside	Tyrosinase	TYR	P14679	swiss target prediction
P9	Ononin	Proto-oncogene tyrosine-protein kinase ABL1	ABL1	P00519	pharmmapper
P9	Ononin	Histo-blood group ABO system transferase	ABO	P16442	pharmmapper
P9	Ononin	Aldose reductase	AKR1B1	P15121	pharmmapper
P9	Ononin	S-adenosylmethionine decarboxylase proenzyme	AMD1	P17707	pharmmapper
P9	Ononin	Androgen receptor	AR	P10275	pharmmapper
P9	Ononin	Arginase-2, mitochondrial	ARG2	P78540	pharmmapper
P9	Ononin	Galactosylgalactosylxylosylprotein 3-beta-glucuronosyltransferase 1	B3GAT1	Q9P2W7	pharmmapper
P9	Ononin	Carbonic anhydrase 2	CA2	P00918	pharmmapper
P9	Ononin	Cyclin-A2	CCNA2	P20248	pharmmapper
P9	Ononin	CD209 antigen	CD209	Q9NNX6	pharmmapper
P9	Ononin	Cytidine deaminase	CDA	P32320	pharmmapper
P9	Ononin	Cell division protein kinase 2	CDK2	P24941	pharmmapper
P9	Ononin	Chitotriosidase-1	CHIT1	Q13231	pharmmapper
P9	Ononin	Cathepsin S	CTSS	P25774	pharmmapper
P9	Ononin	Dihydroorotate dehydrogenase, mitochondrial	DHODH	Q02127	pharmmapper
P9	Ononin	Dipeptidyl peptidase 4	DPP4	P27487	pharmmapper
P9	Ononin	Thymidylate kinase	DTYMK	P23919	pharmmapper
P9	Ononin	Eukaryotic translation initiation factor 4E	EIF4E	P06730	pharmmapper
P9	Ononin	Estrogen-related receptor gamma	ESRRG	P62508	pharmmapper
P9	Ononin	Prothrombin	F2	P00734	pharmmapper
P9	Ononin	Platelet glycoprotein Ib alpha chain	GP1BA	P07359	pharmmapper
P9	Ononin	Estrogen receptor	GPER1	Q99527	pharmmapper
P9	Ononin	Glycogen synthase kinase-3 beta	GSK3B	P49841	pharmmapper
P9	Ononin	Glutathione S-transferase Mu 1	GSTM1	P09488	pharmmapper
P9	Ononin	Hydroxyacyl-coenzyme A dehydrogenase, mitochondrial	HADH	Q16836	pharmmapper
P9	Ononin	Tyrosine-protein kinase HCK	HCK	P08631	pharmmapper
P9	Ononin	Histidine triad nucleotide-binding protein 1	HINT1	P49773	pharmmapper
P9	Ononin	Hexokinase-1	HK1	P19367	pharmmapper
P9	Ononin	3-hydroxy-3-methylglutaryl-coenzyme A reductase	HMGCR	P04035	pharmmapper
P9	Ononin	Corticosteroid 11-beta-dehydrogenase isozyme 1	HSD11B1	P28845	pharmmapper
P9	Ononin	Estradiol 17-beta-dehydrogenase 1	HSD17B1	P14061	pharmmapper
P9	Ononin	Heat shock protein HSP 90-alpha	HSP90AA1	P07900	pharmmapper
P9	Ononin	Interleukin-2	IL2	P60568	pharmmapper
P9	Ononin	Tyrosine-protein kinase JAK2	JAK2	O60674	pharmmapper
P9	Ononin	Proto-oncogene tyrosine-protein kinase LCK	LCK	P06239	pharmmapper
P9	Ononin	Lanosterol synthase	LSS	P48449	pharmmapper
P9	Ononin	Mitogen-activated protein kinase 14	MAPK14	Q16539	pharmmapper
P9	Ononin	NAD-dependent malic enzyme, mitochondrial	ME2	P23368	pharmmapper
P9	Ononin	S-methyl-5-thioadenosine phosphorylase	MTAP	Q13126	pharmmapper
P9	Ononin	Ribosyldihydronicotinamide dehydrogenase [quinone]	NQO2	P16083	pharmmapper
P9	Ononin	Phenylalanine-4-hydroxylase	PAH	P00439	pharmmapper
P9	Ononin	Proto-oncogene serine/threonine-protein kinase Pim-1	PIM1	P11309	pharmmapper
P9	Ononin	Phospholipase A2, membrane associated	PLA2G2A	P14555	pharmmapper
P9	Ononin	PMS1 protein homolog 2	PMS2	P54278	pharmmapper
P9	Ononin	cAMP-dependent protein kinase catalytic subunit alpha	PRKACA	P17612	pharmmapper
P9	Ononin	Tyrosine-protein phosphatase non-receptor type 1	PTPN1	P18031	pharmmapper
P9	Ononin	Ras-related protein Rab-9	RAB9A	P51151	pharmmapper
P9	Ononin	Ras-related C3 botulinum toxin substrate 1	RAC1	P63000	pharmmapper
P9	Ononin	Eosinophil cationic protein	RNASE3	P12724	pharmmapper
P9	Ononin	Nuclear receptor ROR-alpha	RORA	P35398	pharmmapper
P9	Ononin	Uridine-cytidine kinase 2	UCK2	Q9BZX2	pharmmapper
P9	Ononin	Tryptophanyl-tRNA synthetase, cytoplasmic	WARS1	P23381	pharmmapper
P9	Ononin	Adenosine A1 receptor (by homology)	ADORA1	P30542	swiss target prediction
P9	Ononin	Adenosine A3 receptor	ADORA3	P0DMS8	swiss target prediction
P9	Ononin	Aldehyde dehydrogenase	ALDH2	P05091	swiss target prediction
P9	Ononin	Carbonic anhydrase I	CA1	P00915	swiss target prediction
P9	Ononin	Carbonic anhydrase XII	CA12	O43570	swiss target prediction
P9	Ononin	Carbonic anhydrase XIII	CA13	Q8N1Q1	swiss target prediction
P9	Ononin	Carbonic anhydrase II	CA2	P00918	swiss target prediction
P9	Ononin	Carbonic anhydrase VII	CA7	P43166	swiss target prediction
P9	Ononin	Carbonic anhydrase IX	CA9	Q16790	swiss target prediction
P9	Ononin	Beta-glucocerebrosidase	GBA	P04062	swiss target prediction
P9	Ononin	Interleukin-2	IL2	P60568	swiss target prediction
P9	Ononin	6-O-methylguanine-DNA methyltransferase	MGMT	P16455	swiss target prediction
P9	Ononin	Equilibrative nucleoside transporter 1	SLC29A1	Q99808	swiss target prediction
P9	Ononin	TNF-alpha	TNF	P01375	swiss target prediction
P9	Ononin	Xanthine dehydrogenase	XDH	P47989	swiss target prediction
P10	Isoliquiritin	Histo-blood group ABO system transferase	ABO	P16442	pharmmapper
P10	Isoliquiritin	Acetyl-CoA acetyltransferase, mitochondrial	ACAT1	P24752	pharmmapper
P10	Isoliquiritin	Aldose reductase	AKR1B1	P15121	pharmmapper
P10	Isoliquiritin	Aldehyde dehydrogenase, mitochondrial	ALDH2	P05091	pharmmapper
P10	Isoliquiritin	S-adenosylmethionine decarboxylase proenzyme	AMD1	P17707	pharmmapper
P10	Isoliquiritin	Pancreatic alpha-amylase	AMY2A	P04746	pharmmapper
P10	Isoliquiritin	Angiogenin	ANG	P03950	pharmmapper
P10	Isoliquiritin	Galactosylgalactosylxylosylprotein 3-beta-glucuronosyltransferase 1	B3GAT1	Q9P2W7	pharmmapper
P10	Isoliquiritin	Beta-secretase 1	BACE1	P56817	pharmmapper
P10	Isoliquiritin	Betaine--homocysteine S-methyltransferase 1	BHMT	Q93088	pharmmapper
P10	Isoliquiritin	Carbonic anhydrase 2	CA2	P00918	pharmmapper
P10	Isoliquiritin	Caspase-3	CASP3	P42574	pharmmapper
P10	Isoliquiritin	Cell division protein kinase 2	CDK2	P24941	pharmmapper
P10	Isoliquiritin	Cell division protein kinase 6	CDK6	Q00534	pharmmapper
P10	Isoliquiritin	Serine/threonine-protein kinase Chk1	CHEK1	O14757	pharmmapper
P10	Isoliquiritin	Chitotriosidase-1	CHIT1	Q13231	pharmmapper
P10	Isoliquiritin	Cytochrome P450 2C9	CYP2C9	P11712	pharmmapper
P10	Isoliquiritin	Dihydrofolate reductase	DHFR	P00374	pharmmapper
P10	Isoliquiritin	Ephrin type-B receptor 4	EPHB4	P54760	pharmmapper
P10	Isoliquiritin	Prothrombin	F2	P00734	pharmmapper
P10	Isoliquiritin	Peptidyl-prolyl cis-trans isomerase FKBP1A	FKBP1A	P62942	pharmmapper
P10	Isoliquiritin	Peptidyl-prolyl cis-trans isomerase FKBP1B	FKBP1B	P68106	pharmmapper
P10	Isoliquiritin	FK506-binding protein 3	FKBP3	Q00688	pharmmapper
P10	Isoliquiritin	Galactokinase	GALK1	P51570	pharmmapper
P10	Isoliquiritin	Glucosylceramidase	GBA	A0A068F658	pharmmapper
P10	Isoliquiritin	Glucosamine-6-phosphate isomerase	GNPDA1	P46926	pharmmapper
P10	Isoliquiritin	Platelet glycoprotein Ib alpha chain	GP1BA	P07359	pharmmapper
P10	Isoliquiritin	Estrogen receptor	GPER1	Q99527	pharmmapper
P10	Isoliquiritin	Glutathione reductase, mitochondrial	GSR	P00390	pharmmapper
P10	Isoliquiritin	Hydroxyacyl-coenzyme A dehydrogenase, mitochondrial	HADH	Q16836	pharmmapper
P10	Isoliquiritin	Beta-hexosaminidase beta chain	HEXB	P07686	pharmmapper
P10	Isoliquiritin	Beta-hexosaminidase subunit beta	HEXB	P07686	pharmmapper
P10	Isoliquiritin	Hexokinase-1	HK1	P19367	pharmmapper
P10	Isoliquiritin	3-hydroxy-3-methylglutaryl-coenzyme A reductase	HMGCR	P04035	pharmmapper
P10	Isoliquiritin	Histamine N-methyltransferase	HNMT	P50135	pharmmapper
P10	Isoliquiritin	GTPase HRas	HRAS	P01112	pharmmapper
P10	Isoliquiritin	Heat shock cognate 71 kDa protein	HSPA8	P11142	pharmmapper
P10	Isoliquiritin	Inositol monophosphatase	IMPA1	P29218	pharmmapper
P10	Isoliquiritin	Tyrosine-protein kinase JAK2	JAK2	O60674	pharmmapper
P10	Isoliquiritin	Galectin-2	LGALS2	P05162	pharmmapper
P10	Isoliquiritin	Galectin-3	LGALS3	P17931	pharmmapper
P10	Isoliquiritin	Lanosterol synthase	LSS	P48449	pharmmapper
P10	Isoliquiritin	Endoplasmic reticulum mannosyl-oligosaccharide 1,2-alpha-mannosidase	MAN1B1	Q9UKM7	pharmmapper
P10	Isoliquiritin	Mitogen-activated protein kinase 10	MAPK10	P53779	pharmmapper
P10	Isoliquiritin	Mitogen-activated protein kinase 14	MAPK14	Q16539	pharmmapper
P10	Isoliquiritin	Hepatocyte growth factor receptor	MET	P08581	pharmmapper
P10	Isoliquiritin	Neutrophil collagenase	MMP8	P22894	pharmmapper
P10	Isoliquiritin	C-1-tetrahydrofolate synthase, cytoplasmic	MTHFD1	P11586	pharmmapper
P10	Isoliquiritin	Nitric oxide synthase, inducible	NOS2	P35228	pharmmapper
P10	Isoliquiritin	Phenylalanine-4-hydroxylase	PAH	P00439	pharmmapper
P10	Isoliquiritin	Bifunctional 3-phosphoadenosine 5-phosphosulfate synthetase 1	PAPSS1	O43252	pharmmapper
P10	Isoliquiritin	3-phosphoinositide-dependent protein kinase 1	PDPK1	O15530	pharmmapper
P10	Isoliquiritin	Phosphatidylinositol transfer protein alpha isoform	PITPNA	Q00169	pharmmapper
P10	Isoliquiritin	Urokinase-type plasminogen activator	PLAU	P00749	pharmmapper
P10	Isoliquiritin	Peroxisome proliferator-activated receptor gamma	PPARG	P37231	pharmmapper
P10	Isoliquiritin	Tyrosine-protein phosphatase non-receptor type 1	PTPN1	P18031	pharmmapper
P10	Isoliquiritin	Glycogen phosphorylase, liver form	PYGL	P06737	pharmmapper
P10	Isoliquiritin	Ras-related protein Rap-2a	RAP2A	P10114	pharmmapper
P10	Isoliquiritin	Rho-related GTP-binding protein RhoE	RND3	P61587	pharmmapper
P10	Isoliquiritin	P-selectin	SELP	P16109	pharmmapper
P10	Isoliquiritin	Alpha-1-antitrypsin	SERPINA1	P01009	pharmmapper
P10	Isoliquiritin	NAD-dependent deacetylase sirtuin-5	SIRT5	Q9NXA8	pharmmapper
P10	Isoliquiritin	Spermidine synthase	SMS	P52788	pharmmapper
P10	Isoliquiritin	Proto-oncogene tyrosine-protein kinase Src	SRC	P12931	pharmmapper
P10	Isoliquiritin	Sulfotransferase family cytosolic 2B member 1	SULT2B1	O00204	pharmmapper
P10	Isoliquiritin	Protein-glutamine gamma-glutamyltransferase E	TGM3	Q08188	pharmmapper
P10	Isoliquiritin	Activated CDC42 kinase 1	TNK2	Q07912	pharmmapper
P10	Isoliquiritin	Tryptophan 5-hydroxylase 1	TPH1	P17752	pharmmapper
P10	Isoliquiritin	UDP-N-acetylhexosamine pyrophosphorylase	UAP1	Q16222	pharmmapper
P10	Isoliquiritin	Uridine-cytidine kinase 2	UCK2	Q9BZX2	pharmmapper
P10	Isoliquiritin	Aldose reductase	AKR1B1	P15121	swiss target prediction
P10	Isoliquiritin	Beta amyloid A4 protein	APP	P05067	swiss target prediction
P10	Isoliquiritin	Epoxide hydratase	EPHX2	P34913	swiss target prediction
P10	Isoliquiritin	cAMP-dependent protein kinase alpha-catalytic subunit	PRKACA	P17612	swiss target prediction
P10	Isoliquiritin	Protein kinase C beta	PRKCB	P05771	swiss target prediction
P10	Isoliquiritin	Protein kinase C epsilon	PRKCE	Q02156	swiss target prediction
P10	Isoliquiritin	Protein kinase C gamma	PRKCG	P05129	swiss target prediction
P10	Isoliquiritin	Protein kinase C eta	PRKCH	P24723	swiss target prediction
P10	Isoliquiritin	Protein kinase C (PKC)	PRKCZ	Q05513	swiss target prediction
P10	Isoliquiritin	Protein-tyrosine phosphatase 1B	PTPN1	P18031	swiss target prediction
P10	Isoliquiritin	Equilibrative nucleoside transporter 1	SLC29A1	Q99808	swiss target prediction
P10	Isoliquiritin	Sodium/glucose cotransporter 2	SLC5A2	P31639	swiss target prediction
P10	Isoliquiritin	Low affinity sodium-glucose cotransporter	SLC5A4	Q9NY91	swiss target prediction
P10	Isoliquiritin	Steroid 5-alpha-reductase 1	SRD5A1	P18405	swiss target prediction
P10	Isoliquiritin	Tyrosinase	TYR	P14679	swiss target prediction
P11	7,4'-Dihydroxyflavone	Androgen receptor	AR	P10275	pharmmapper
P11	7,4'-Dihydroxyflavone	B-Raf proto-oncogene serine/threonine-protein kinase	BRAF	P15056	pharmmapper
P11	7,4'-Dihydroxyflavone	Cell division protein kinase 2	CDK2	P24941	pharmmapper
P11	7,4'-Dihydroxyflavone	Cell division protein kinase 6	CDK6	Q00534	pharmmapper
P11	7,4'-Dihydroxyflavone	Serine/threonine-protein kinase Chk1	CHEK1	O14757	pharmmapper
P11	7,4'-Dihydroxyflavone	Deoxycytidine kinase	DCK	P27707	pharmmapper
P11	7,4'-Dihydroxyflavone	Leukocyte elastase	ELANE	P08246	pharmmapper
P11	7,4'-Dihydroxyflavone	Estrogen receptor beta	ESR2	Q92731	pharmmapper
P11	7,4'-Dihydroxyflavone	Ferrochelatase, mitochondrial	FECH	P22830	pharmmapper
P11	7,4'-Dihydroxyflavone	Basic fibroblast growth factor receptor 1	FGFR1	P11362	pharmmapper
P11	7,4'-Dihydroxyflavone	Peptidyl-prolyl cis-trans isomerase FKBP1A	FKBP1A	P62942	pharmmapper
P11	7,4'-Dihydroxyflavone	Estrogen receptor	GPER1	Q99527	pharmmapper
P11	7,4'-Dihydroxyflavone	Glutathione reductase, mitochondrial	GSR	P00390	pharmmapper
P11	7,4'-Dihydroxyflavone	Estradiol 17-beta-dehydrogenase 1	HSD17B1	P14061	pharmmapper
P11	7,4'-Dihydroxyflavone	S-methyl-5-thioadenosine phosphorylase	MTAP	Q13126	pharmmapper
P11	7,4'-Dihydroxyflavone	Ribosyldihydronicotinamide dehydrogenase [quinone]	NQO2	P16083	pharmmapper
P11	7,4'-Dihydroxyflavone	Tyrosine-protein phosphatase non-receptor type 1	PTPN1	P18031	pharmmapper
P11	7,4'-Dihydroxyflavone	Sex hormone-binding globulin	SHBG	P04278	pharmmapper
P11	7,4'-Dihydroxyflavone	Estrogen sulfotransferase	SULT1E1	P49888	pharmmapper
P11	7,4'-Dihydroxyflavone	Thyroid hormone receptor beta	THRB	P10828	pharmmapper
P11	7,4'-Dihydroxyflavone	Transthyretin	TTR	P02766	pharmmapper
P11	7,4'-Dihydroxyflavone	Tyrosyl-tRNA synthetase, cytoplasmic	YARS1	P54577	pharmmapper
P11	7,4'-Dihydroxyflavone	Adenosine A1 receptor (by homology)	ADORA1	P30542	swiss target prediction
P11	7,4'-Dihydroxyflavone	Adenosine A2a receptor (by homology)	ADORA2A	P29274	swiss target prediction
P11	7,4'-Dihydroxyflavone	Aldose reductase (by homology)	AKR1B1	P15121	swiss target prediction
P11	7,4'-Dihydroxyflavone	Aldo-keto reductase family 1 member B10	AKR1B10	O60218	swiss target prediction
P11	7,4'-Dihydroxyflavone	Carbonic anhydrase XII	CA12	O43570	swiss target prediction
P11	7,4'-Dihydroxyflavone	Cyclin-dependent kinase 5	CDK5	Q00535	swiss target prediction
P11	7,4'-Dihydroxyflavone	CDK5 activator 1	CDK5R1	Q15078	swiss target prediction
P11	7,4'-Dihydroxyflavone	Cytochrome P450 19A1	CYP19A1	P11511	swiss target prediction
P11	7,4'-Dihydroxyflavone	Estrogen receptor alpha	ESR1	P03372	swiss target prediction
P11	7,4'-Dihydroxyflavone	Estrogen receptor beta	ESR2	Q92731	swiss target prediction
P11	7,4'-Dihydroxyflavone	Estradiol 17-beta-dehydrogenase 1	HSD17B1	P14061	swiss target prediction
P11	7,4'-Dihydroxyflavone	NADPH oxidase 4	NOX4	Q9NPH5	swiss target prediction
P11	7,4'-Dihydroxyflavone	Poly [ADP-ribose] polymerase-1	PARP1	P09874	swiss target prediction
P11	7,4'-Dihydroxyflavone	Tankyrase-1	TNKS	O95271	swiss target prediction
P11	7,4'-Dihydroxyflavone	Tankyrase-2	TNKS2	Q9H2K2	swiss target prediction
P11	7,4'-Dihydroxyflavone	Xanthine dehydrogenase	XDH	P47989	swiss target prediction
P12	Liquiritigenin	Angiogenin	ANG	P03950	pharmmapper
P12	Liquiritigenin	Carbonic anhydrase 2	CA2	P00918	pharmmapper
P12	Liquiritigenin	Caspase-3	CASP3	P42574	pharmmapper
P12	Liquiritigenin	Cell division protein kinase 2	CDK2	P24941	pharmmapper
P12	Liquiritigenin	Cell division protein kinase 6	CDK6	Q00534	pharmmapper
P12	Liquiritigenin	Deoxycytidine kinase	DCK	P27707	pharmmapper
P12	Liquiritigenin	Leukocyte elastase	ELANE	P08246	pharmmapper
P12	Liquiritigenin	Estrogen receptor beta	ESR2	Q92731	pharmmapper
P12	Liquiritigenin	Estrogen receptor	GPER1	Q99527	pharmmapper
P12	Liquiritigenin	Estradiol 17-beta-dehydrogenase 1	HSD17B1	P14061	pharmmapper
P12	Liquiritigenin	Heat shock protein HSP 90-alpha	HSP90AA1	P07900	pharmmapper
P12	Liquiritigenin	Insulin receptor	INSR	P06213	pharmmapper
P12	Liquiritigenin	cAMP-specific 3,5-cyclic phosphodiesterase 4D	PDE4D	Q08499	pharmmapper
P12	Liquiritigenin	3-phosphoinositide-dependent protein kinase 1	PDPK1	O15530	pharmmapper
P12	Liquiritigenin	Sex hormone-binding globulin	SHBG	P04278	pharmmapper
P12	Liquiritigenin	Multidrug resistance-associated protein 1	ABCC1	P33527	swiss target prediction
P12	Liquiritigenin	Adenosine A1 receptor	ADORA1	P30542	swiss target prediction
P12	Liquiritigenin	Adenosine A3 receptor	ADORA3	P0DMS8	swiss target prediction
P12	Liquiritigenin	Carbonic anhydrase XII	CA12	O43570	swiss target prediction
P12	Liquiritigenin	Carbonic anhydrase IV	CA4	P22748	swiss target prediction
P12	Liquiritigenin	Carbonic anhydrase VII	CA7	P43166	swiss target prediction
P12	Liquiritigenin	Carbonyl reductase [NADPH] 1	CBR1	P16152	swiss target prediction
P12	Liquiritigenin	Cytochrome P450 19A1	CYP19A1	P11511	swiss target prediction
P12	Liquiritigenin	Cytochrome P450 1B1	CYP1B1	Q16678	swiss target prediction
P12	Liquiritigenin	Estrogen receptor alpha	ESR1	P03372	swiss target prediction
P12	Liquiritigenin	Estrogen receptor beta	ESR2	Q92731	swiss target prediction
P12	Liquiritigenin	Estradiol 17-beta-dehydrogenase 1	HSD17B1	P14061	swiss target prediction
P12	Liquiritigenin	Monoamine oxidase B	MAOB	P27338	swiss target prediction
P12	Liquiritigenin	Cyclooxygenase-1	PTGS1	P23219	swiss target prediction
P12	Liquiritigenin	Testis-specific androgen-binding protein	SHBG	P04278	swiss target prediction
P15	Vestitol	Alcohol dehydrogenase class-3	ADH5	P11766	pharmmapper
P15	Vestitol	Aldose reductase	AKR1B1	P15121	pharmmapper
P15	Vestitol	Androgen receptor	AR	P10275	pharmmapper
P15	Vestitol	Beta-secretase 1	BACE1	P56817	pharmmapper
P15	Vestitol	Carbonic anhydrase 2	CA2	P00918	pharmmapper
P15	Vestitol	Caspase-3	CASP3	P42574	pharmmapper
P15	Vestitol	Cell division protein kinase 2	CDK2	P24941	pharmmapper
P15	Vestitol	Serine/threonine-protein kinase Chk1	CHEK1	O14757	pharmmapper
P15	Vestitol	Cathepsin K	CTSK	P43235	pharmmapper
P15	Vestitol	Deoxycytidine kinase	DCK	P27707	pharmmapper
P15	Vestitol	Dihydrofolate reductase	DHFR	P00374	pharmmapper
P15	Vestitol	Estrogen receptor beta	ESR2	Q92731	pharmmapper
P15	Vestitol	Estrogen-related receptor gamma	ESRRG	P62508	pharmmapper
P15	Vestitol	Basic fibroblast growth factor receptor 1	FGFR1	P11362	pharmmapper
P15	Vestitol	Estrogen receptor	GPER1	Q99527	pharmmapper
P15	Vestitol	Glutathione S-transferase A1	GSTA1	P08263	pharmmapper
P15	Vestitol	Tyrosine-protein kinase HCK	HCK	P08631	pharmmapper
P15	Vestitol	Corticosteroid 11-beta-dehydrogenase isozyme 1	HSD11B1	P28845	pharmmapper
P15	Vestitol	Estradiol 17-beta-dehydrogenase 1	HSD17B1	P14061	pharmmapper
P15	Vestitol	Galectin-3	LGALS3	P17931	pharmmapper
P15	Vestitol	Hepatocyte growth factor receptor	MET	P08581	pharmmapper
P15	Vestitol	Neutrophil collagenase	MMP8	P22894	pharmmapper
P15	Vestitol	Ribosyldihydronicotinamide dehydrogenase [quinone]	NQO2	P16083	pharmmapper
P15	Vestitol	Glucocorticoid receptor	NR3C1	P04150	pharmmapper
P15	Vestitol	Phosphoenolpyruvate carboxykinase, cytosolic [GTP]	PCK1	P35558	pharmmapper
P15	Vestitol	3-phosphoinositide-dependent protein kinase 1	PDPK1	O15530	pharmmapper
P15	Vestitol	Tyrosine-protein phosphatase non-receptor type 1	PTPN1	P18031	pharmmapper
P15	Vestitol	Sex hormone-binding globulin	SHBG	P04278	pharmmapper
P15	Vestitol	Transthyretin	TTR	P02766	pharmmapper
P15	Vestitol	Uridine-cytidine kinase 2	UCK2	Q9BZX2	pharmmapper
P15	Vestitol	Tyrosyl-tRNA synthetase, cytoplasmic	YARS1	P54577	pharmmapper
P15	Vestitol	Arachidonate 12-lipoxygenase	ALOX12	P18054	swiss target prediction
P15	Vestitol	Arachidonate 15-lipoxygenase	ALOX15	P16050	swiss target prediction
P15	Vestitol	Arachidonate 15-lipoxygenase, type II	ALOX15B	O15296	swiss target prediction
P15	Vestitol	Serine/threonine-protein kinase Chk1	CHEK1	O14757	swiss target prediction
P15	Vestitol	Catechol O-methyltransferase	COMT	P21964	swiss target prediction
P15	Vestitol	Cytochrome P450 19A1	CYP19A1	P11511	swiss target prediction
P15	Vestitol	Glycogen synthase kinase-3 beta	GSK3B	P49841	swiss target prediction
P15	Vestitol	Huntingtin	HTT	P42858	swiss target prediction
P15	Vestitol	Monoamine oxidase B	MAOB	P27338	swiss target prediction
P15	Vestitol	Macrophage migration inhibitory factor	MIF	P14174	swiss target prediction
P15	Vestitol	Serine/threonine-protein kinase PIM1	PIM1	P11309	swiss target prediction
P15	Vestitol	Serine/threonine-protein kinase PIM2	PIM2	Q9P1W9	swiss target prediction
P15	Vestitol	Kinesin-1 heavy chain/ Tyrosine-protein kinase receptor RET	RET	P07949	swiss target prediction
P15	Vestitol	Tyrosinase	TYR	P14679	swiss target prediction
P15	Vestitol	Serine/threonine-protein kinase WEE1	WEE1	P30291	swiss target prediction
P22	Licorice saponin A3	Histo-blood group ABO system transferase	ABO	P16442	pharmmapper
P22	Licorice saponin A3	Medium-chain specific acyl-CoA dehydrogenase, mitochondrial	ACADM	P11310	pharmmapper
P22	Licorice saponin A3	Prostatic acid phosphatase	ACP3	P15309	pharmmapper
P22	Licorice saponin A3	Aldose reductase	AKR1B1	P15121	pharmmapper
P22	Licorice saponin A3	Aldo-keto reductase family 1 member C3	AKR1C3	P42330	pharmmapper
P22	Licorice saponin A3	Serum albumin	ALB	P02768	pharmmapper
P22	Licorice saponin A3	Fructose-bisphosphate aldolase A	ALDOA	P04075	pharmmapper
P22	Licorice saponin A3	Pancreatic alpha-amylase	AMY2A	P04746	pharmmapper
P22	Licorice saponin A3	Angiogenin	ANG	P03950	pharmmapper
P22	Licorice saponin A3	Branched-chain-amino-acid aminotransferase, mitochondrial	BCAT2	O15382	pharmmapper
P22	Licorice saponin A3	Complement C1s subcomponent	C1S	P09871	pharmmapper
P22	Licorice saponin A3	Carbonic anhydrase 2	CA2	P00918	pharmmapper
P22	Licorice saponin A3	Caspase-3	CASP3	P42574	pharmmapper
P22	Licorice saponin A3	Cell division protein kinase 7	CDK7	P50613	pharmmapper
P22	Licorice saponin A3	Serine/threonine-protein kinase Chk1	CHEK1	O14757	pharmmapper
P22	Licorice saponin A3	Chitotriosidase-1	CHIT1	Q13231	pharmmapper
P22	Licorice saponin A3	L-xylulose reductase	DCXR	Q7Z4W1	pharmmapper
P22	Licorice saponin A3	Dihydrofolate reductase	DHFR	P00374	pharmmapper
P22	Licorice saponin A3	Prothrombin	F2	P00734	pharmmapper
P22	Licorice saponin A3	Fatty acid-binding protein, heart	FABP3	P05413	pharmmapper
P22	Licorice saponin A3	Fatty acid-binding protein, epidermal	FABP5	Q01469	pharmmapper
P22	Licorice saponin A3	Glycine amidinotransferase, mitochondrial	GATM	P50440	pharmmapper
P22	Licorice saponin A3	Vitamin D-binding protein	GC	P02774	pharmmapper
P22	Licorice saponin A3	Glutaryl-CoA dehydrogenase, mitochondrial	GCDH	Q92947	pharmmapper
P22	Licorice saponin A3	Glycogen synthase kinase-3 beta	GSK3B	P49841	pharmmapper
P22	Licorice saponin A3	Glutathione S-transferase Mu 1	GSTM1	P09488	pharmmapper
P22	Licorice saponin A3	Glutathione S-transferase theta-2	GSTT2	P0CG29	pharmmapper
P22	Licorice saponin A3	Maleylacetoacetate isomerase	GSTZ1	GSTZ1	pharmmapper
P22	Licorice saponin A3	Hydroxyacyl-coenzyme A dehydrogenase, mitochondrial	HADH	Q16836	pharmmapper
P22	Licorice saponin A3	Hydroxyacylglutathione hydrolase, mitochondrial	HAGH	Q16775	pharmmapper
P22	Licorice saponin A3	Heat shock protein HSP 90-alpha	HSP90AA1	P07900	pharmmapper
P22	Licorice saponin A3	Insulin-like growth factor IA	IGF1	P05019	pharmmapper
P22	Licorice saponin A3	Insulin receptor	INSR	P06213	pharmmapper
P22	Licorice saponin A3	Inositol-trisphosphate 3-kinase A	ITPKA	P23677	pharmmapper
P22	Licorice saponin A3	Isovaleryl-CoA dehydrogenase, mitochondrial	IVD	P26440	pharmmapper
P22	Licorice saponin A3	Kinesin-like protein KIF11	KIF11	P52732	pharmmapper
P22	Licorice saponin A3	Neutrophil gelatinase-associated lipocalin	LCN2	P80188	pharmmapper
P22	Licorice saponin A3	Lanosterol synthase	LSS	P48449	pharmmapper
P22	Licorice saponin A3	Mitogen-activated protein kinase 10	MAPK10	P53779	pharmmapper
P22	Licorice saponin A3	Mitogen-activated protein kinase 12	MAPK12	P53778	pharmmapper
P22	Licorice saponin A3	MAP kinase-activated protein kinase 2	MAPKAPK2	P49137	pharmmapper
P22	Licorice saponin A3	NAD-dependent malic enzyme, mitochondrial	ME2	P23368	pharmmapper
P22	Licorice saponin A3	Macrophage metalloelastase	MMP12	P39900	pharmmapper
P22	Licorice saponin A3	Stromelysin-1	MMP3	P08254	pharmmapper
P22	Licorice saponin A3	S-methyl-5-thioadenosine phosphorylase	MTAP	Q13126	pharmmapper
P22	Licorice saponin A3	C-1-tetrahydrofolate synthase, cytoplasmic	MTHFD1	P11586	pharmmapper
P22	Licorice saponin A3	Nitric oxide synthase, inducible	NOS2	P35228	pharmmapper
P22	Licorice saponin A3	Phenylalanine-4-hydroxylase	PAH	P00439	pharmmapper
P22	Licorice saponin A3	cGMP-inhibited 3,5-cyclic phosphodiesterase B	PDE3B	Q13370	pharmmapper
P22	Licorice saponin A3	3-phosphoinositide-dependent protein kinase 1	PDPK1	O15530	pharmmapper
P22	Licorice saponin A3	Proto-oncogene serine/threonine-protein kinase Pim-1	PIM1	P11309	pharmmapper
P22	Licorice saponin A3	Phospholipase A2, membrane associated	PLA2G2A	P14555	pharmmapper
P22	Licorice saponin A3	Pleckstrin homology domain-containing family A member 4	PLEKHA4	Q9H4M7	pharmmapper
P22	Licorice saponin A3	PMS1 protein homolog 2	PMS2	P54278	pharmmapper
P22	Licorice saponin A3	Purine nucleoside phosphorylase	PNP	P00491	pharmmapper
P22	Licorice saponin A3	Serine/threonine-protein phosphatase PP1-gamma catalytic subunit	PPP1CC	P36873	pharmmapper
P22	Licorice saponin A3	Tyrosine-protein phosphatase non-receptor type 1	PTPN1	P18031	pharmmapper
P22	Licorice saponin A3	Glycogen phosphorylase, liver form	PYGL	P06737	pharmmapper
P22	Licorice saponin A3	Riboflavin kinase	RFK	Q969G6	pharmmapper
P22	Licorice saponin A3	Eosinophil cationic protein	RNASE3	P12724	pharmmapper
P22	Licorice saponin A3	Ribonuclease 4	RNASE4	P34096	pharmmapper
P22	Licorice saponin A3	Alpha-1-antitrypsin	SERPINA1	P01009	pharmmapper
P22	Licorice saponin A3	Proto-oncogene tyrosine-protein kinase Src	SRC	P12931	pharmmapper
P22	Licorice saponin A3	Protein-glutamine gamma-glutamyltransferase E	TGM3	Q08188	pharmmapper
P22	Licorice saponin A3	Thyroid hormone receptor beta	THRB	P10828	pharmmapper
P22	Licorice saponin A3	Transthyretin	TTR	P02766	pharmmapper
P22	Licorice saponin A3	Tryptophanyl-tRNA synthetase, cytoplasmic	WARS1	P23381	pharmmapper
P22	Licorice saponin A3	Gamma-secretase subunit APH-1A	APH1A	Q96BI3	swiss target prediction
P22	Licorice saponin A3	Gamma-secretase subunit APH-1B	APH1B	Q8WW43	swiss target prediction
P22	Licorice saponin A3	Androgen Receptor (by homology)	AR	P10275	swiss target prediction
P22	Licorice saponin A3	Sodium/potassium-transporting ATPase alpha-1 chain	ATP1A1	P05023	swiss target prediction
P22	Licorice saponin A3	Apoptosis regulator Bcl-X	BCL2L1	Q07817	swiss target prediction
P22	Licorice saponin A3	Thrombin	F2	P00734	swiss target prediction
P22	Licorice saponin A3	Zinc finger protein GLI1	GLI1	P08151	swiss target prediction
P22	Licorice saponin A3	11-beta-hydroxysteroid dehydrogenase 1	HSD11B1	P28845	swiss target prediction
P22	Licorice saponin A3	11-beta-hydroxysteroid dehydrogenase 2	HSD11B2	P80365	swiss target prediction
P22	Licorice saponin A3	Proto-oncogene c-JUN	JUN	P05412	swiss target prediction
P22	Licorice saponin A3	Matrix metalloproteinase 9	MMP9	P14780	swiss target prediction
P22	Licorice saponin A3	Nicastrin	NCSTN	Q92542	swiss target prediction
P22	Licorice saponin A3	Glucocorticoid receptor	NR3C1	P04150	swiss target prediction
P22	Licorice saponin A3	Protein kinase C alpha	PRKCA	P17252	swiss target prediction
P22	Licorice saponin A3	Presenilin-1	PSEN1	P49768	swiss target prediction
P22	Licorice saponin A3	Presenilin-2	PSEN2	P49810	swiss target prediction
P22	Licorice saponin A3	Gamma-secretase subunit PEN-2	PSENEN	Q9NZ42	swiss target prediction
P22	Licorice saponin A3	Protein phosphatase 2A regulatory subunit B'	PTPA	Q15257	swiss target prediction
P22	Licorice saponin A3	Nuclear receptor ROR-gamma	RORC	P51449	swiss target prediction
P22	Licorice saponin A3	Signal transducer and activator of transcription 3	STAT3	P40763	swiss target prediction
P23	Uralsaponin X	Histo-blood group ABO system transferase	ABO	P16442	pharmmapper
P23	Uralsaponin X	Prostatic acid phosphatase	ACP3	P15309	pharmmapper
P23	Uralsaponin X	Aldose reductase	AKR1B1	P15121	pharmmapper
P23	Uralsaponin X	RAC-alpha serine/threonine-protein kinase	AKT1	P31749	pharmmapper
P23	Uralsaponin X	Serum albumin	ALB	P02768	pharmmapper
P23	Uralsaponin X	Angiogenin	ANG	P03950	pharmmapper
P23	Uralsaponin X	ADP-ribosylation factor 4	ARF4	P18085	pharmmapper
P23	Uralsaponin X	Flavin reductase	BLVRB	P30043	pharmmapper
P23	Uralsaponin X	Tyrosine-protein kinase BTK	BTK	Q06187	pharmmapper
P23	Uralsaponin X	Caspase-3	CASP3	P42574	pharmmapper
P23	Uralsaponin X	CD209 antigen	CD209	Q9NNX6	pharmmapper
P23	Uralsaponin X	Cell division protein kinase 7	CDK7	P50613	pharmmapper
P23	Uralsaponin X	Chitotriosidase-1	CHIT1	Q13231	pharmmapper
P23	Uralsaponin X	Cellular retinoic acid-binding protein 2	CRABP2	P29373	pharmmapper
P23	Uralsaponin X	Casein kinase II subunit alpha	CSNK2A1	P68400	pharmmapper
P23	Uralsaponin X	Dihydrofolate reductase	DHFR	P00374	pharmmapper
P23	Uralsaponin X	Ephrin type-A receptor 2	EPHA2	P29317	pharmmapper
P23	Uralsaponin X	Prothrombin	F2	P00734	pharmmapper
P23	Uralsaponin X	Coagulation factor VII	F7	P08709	pharmmapper
P23	Uralsaponin X	Glutaryl-CoA dehydrogenase, mitochondrial	GCDH	Q92947	pharmmapper
P23	Uralsaponin X	Glucose-6-phosphate isomerase	GPI	P06744	pharmmapper
P23	Uralsaponin X	Growth factor receptor-bound protein 2	GRB2	P62993	pharmmapper
P23	Uralsaponin X	Glycogen synthase kinase-3 beta	GSK3B	P49841	pharmmapper
P23	Uralsaponin X	Glutathione reductase, mitochondrial	GSR	P00390	pharmmapper
P23	Uralsaponin X	Glutathione S-transferase A1	GSTA1	P08263	pharmmapper
P23	Uralsaponin X	Glutathione S-transferase A3	GSTA3	Q16772	pharmmapper
P23	Uralsaponin X	Glutathione S-transferase Mu 1	GSTM1	P09488	pharmmapper
P23	Uralsaponin X	Glutathione S-transferase Mu 2	GSTM2	P28161	pharmmapper
P23	Uralsaponin X	Glutathione S-transferase P	GSTP1	P09211	pharmmapper
P23	Uralsaponin X	Glutathione S-transferase theta-2	GSTT2	P0CG29	pharmmapper
P23	Uralsaponin X	Hydroxyacyl-coenzyme A dehydrogenase, mitochondrial	HADH	Q16836	pharmmapper
P23	Uralsaponin X	Hydroxyacylglutathione hydrolase, mitochondrial	HAGH	Q16775	pharmmapper
P23	Uralsaponin X	Hepatocyte growth factor	HGF	P14210	pharmmapper
P23	Uralsaponin X	Glutathione-requiring prostaglandin D synthase	HPGDS	O60760	pharmmapper
P23	Uralsaponin X	GTPase HRas	HRAS	P01112	pharmmapper
P23	Uralsaponin X	Inosine-5-monophosphate dehydrogenase 2	IMPDH2	P12268	pharmmapper
P23	Uralsaponin X	Inositol-trisphosphate 3-kinase A	ITPKA	P23677	pharmmapper
P23	Uralsaponin X	Isovaleryl-CoA dehydrogenase, mitochondrial	IVD	P26440	pharmmapper
P23	Uralsaponin X	Kinesin-like protein KIF11	KIF11	P52732	pharmmapper
P23	Uralsaponin X	Mast/stem cell growth factor receptor	KIT	P10721	pharmmapper
P23	Uralsaponin X	Neutrophil gelatinase-associated lipocalin	LCN2	P80188	pharmmapper
P23	Uralsaponin X	Leukotriene A-4 hydrolase	LTA4H	P09960	pharmmapper
P23	Uralsaponin X	Mitogen-activated protein kinase 10	MAPK10	P53779	pharmmapper
P23	Uralsaponin X	Mitogen-activated protein kinase 12	MAPK12	P53778	pharmmapper
P23	Uralsaponin X	MAP kinase-activated protein kinase 2	MAPKAPK2	P49137	pharmmapper
P23	Uralsaponin X	NAD-dependent malic enzyme, mitochondrial	ME2	P23368	pharmmapper
P23	Uralsaponin X	Neprilysin	MME	P08473	pharmmapper
P23	Uralsaponin X	Macrophage metalloelastase	MMP12	P39900	pharmmapper
P23	Uralsaponin X	Stromelysin-1	MMP3	P08254	pharmmapper
P23	Uralsaponin X	Nicotinamide mononucleotide adenylyltransferase 3	NMNAT3	Q96T66	pharmmapper
P23	Uralsaponin X	Oxysterols receptor LXR-beta	NR1H2	P55055	pharmmapper
P23	Uralsaponin X	Ornithine carbamoyltransferase, mitochondrial	OTC	P00480	pharmmapper
P23	Uralsaponin X	Phosphoenolpyruvate carboxykinase, cytosolic [GTP]	PCK1	P35558	pharmmapper
P23	Uralsaponin X	cAMP-specific 3,5-cyclic phosphodiesterase 4B	PDE4B	Q07343	pharmmapper
P23	Uralsaponin X	Phosphatidylinositol 3-kinase regulatory subunit alpha	PIK3R1	P27986	pharmmapper
P23	Uralsaponin X	Phospholipase A2, membrane associated	PLA2G2A	P14555	pharmmapper
P23	Uralsaponin X	Pleckstrin homology domain-containing family A member 4	PLEKHA4	Q9H4M7	pharmmapper
P23	Uralsaponin X	PMS1 protein homolog 2	PMS2	P54278	pharmmapper
P23	Uralsaponin X	Phosphopantothenoylcysteine decarboxylase	PPCDC	Q96CD2	pharmmapper
P23	Uralsaponin X	Tyrosine-protein phosphatase non-receptor type 1	PTPN1	P18031	pharmmapper
P23	Uralsaponin X	Glycogen phosphorylase, liver form	PYGL	P06737	pharmmapper
P23	Uralsaponin X	GTP-binding nuclear protein Ran	RAN	P62826	pharmmapper
P23	Uralsaponin X	Retinoic acid receptor gamma	RARG	P13631	pharmmapper
P23	Uralsaponin X	Non-secretory ribonuclease	RNASE2	P10153	pharmmapper
P23	Uralsaponin X	Eosinophil cationic protein	RNASE3	P12724	pharmmapper
P23	Uralsaponin X	Ribonuclease 4	RNASE4	P34096	pharmmapper
P23	Uralsaponin X	Retinoic acid receptor RXR-alpha	RXRA	P19793	pharmmapper
P23	Uralsaponin X	E-selectin	SELE	P16581	pharmmapper
P23	Uralsaponin X	Proto-oncogene tyrosine-protein kinase Src	SRC	P12931	pharmmapper
P23	Uralsaponin X	Sulfotransferase family cytosolic 2B member 1	SULT2B1	O00204	pharmmapper
P23	Uralsaponin X	Protein-glutamine gamma-glutamyltransferase E	TGM3	Q08188	pharmmapper
P23	Uralsaponin X	Thyroid hormone receptor beta	THRB	P10828	pharmmapper
P23	Uralsaponin X	Triosephosphate isomerase	TPI1	P60174	pharmmapper
P23	Uralsaponin X	Triggering receptor expressed on myeloid cells 1	TREM1	Q9NP99	pharmmapper
P23	Uralsaponin X	Transthyretin	TTR	P02766	pharmmapper
P23	Uralsaponin X	Thymidylate synthase	TYMS	P04818	pharmmapper
P23	Uralsaponin X	UDP-N-acetylhexosamine pyrophosphorylase	UAP1	Q16222	pharmmapper
P23	Uralsaponin X	Tryptophanyl-tRNA synthetase, cytoplasmic	WARS1	P23381	pharmmapper
P23	Uralsaponin X	Gamma-secretase subunit APH-1A	APH1A	Q96BI3	swiss target prediction
P23	Uralsaponin X	Gamma-secretase subunit APH-1B	APH1B	Q8WW43	swiss target prediction
P23	Uralsaponin X	Androgen Receptor (by homology)	AR	P10275	swiss target prediction
P23	Uralsaponin X	Sodium/potassium-transporting ATPase alpha-1 chain	ATP1A1	P05023	swiss target prediction
P23	Uralsaponin X	Apoptosis regulator Bcl-X	BCL2L1	Q07817	swiss target prediction
P23	Uralsaponin X	Squalene synthetase (by homology)	FDFT1	P37268	swiss target prediction
P23	Uralsaponin X	Zinc finger protein GLI1	GLI1	P08151	swiss target prediction
P23	Uralsaponin X	11-beta-hydroxysteroid dehydrogenase 1	HSD11B1	P28845	swiss target prediction
P23	Uralsaponin X	11-beta-hydroxysteroid dehydrogenase 2	HSD11B2	P80365	swiss target prediction
P23	Uralsaponin X	Proto-oncogene c-JUN	JUN	P05412	swiss target prediction
P23	Uralsaponin X	Matrix metalloproteinase 9	MMP9	P14780	swiss target prediction
P23	Uralsaponin X	Nicastrin	NCSTN	Q92542	swiss target prediction
P23	Uralsaponin X	Glucocorticoid receptor	NR3C1	P04150	swiss target prediction
P23	Uralsaponin X	Serine/threonine protein phosphatase PP1-gamma catalytic subunit	PPP1CC	P36873	swiss target prediction
P23	Uralsaponin X	Presenilin-1	PSEN1	P49768	swiss target prediction
P23	Uralsaponin X	Presenilin-2	PSEN2	P49810	swiss target prediction
P23	Uralsaponin X	Gamma-secretase subunit PEN-2	PSENEN	Q9NZ42	swiss target prediction
P23	Uralsaponin X	Protein phosphatase 2A regulatory subunit B'	PTPA	Q15257	swiss target prediction
P23	Uralsaponin X	Nuclear receptor ROR-gamma	RORC	P51449	swiss target prediction
P23	Uralsaponin X	Signal transducer and activator of transcription 3	STAT3	P40763	swiss target prediction
P24	3-O-[β-D-glu-curonopyranosyl-(1→2)-β-D-glucuronopyranosyl]-24-hydroxy-glabrolide	Histo-blood group ABO system transferase	ABO	P16442	pharmmapper
P24	3-O-[β-D-glu-curonopyranosyl-(1→2)-β-D-glucuronopyranosyl]-24-hydroxy-glabrolide	Medium-chain specific acyl-CoA dehydrogenase, mitochondrial	ACADM	P11310	pharmmapper
P24	3-O-[β-D-glu-curonopyranosyl-(1→2)-β-D-glucuronopyranosyl]-24-hydroxy-glabrolide	Alcohol dehydrogenase class-3	ADH5	P11766	pharmmapper
P24	3-O-[β-D-glu-curonopyranosyl-(1→2)-β-D-glucuronopyranosyl]-24-hydroxy-glabrolide	Aldo-keto reductase family 1 member C1	AKR1C1	Q04828	pharmmapper
P24	3-O-[β-D-glu-curonopyranosyl-(1→2)-β-D-glucuronopyranosyl]-24-hydroxy-glabrolide	Aldo-keto reductase family 1 member C3	AKR1C3	P42330	pharmmapper
P24	3-O-[β-D-glu-curonopyranosyl-(1→2)-β-D-glucuronopyranosyl]-24-hydroxy-glabrolide	Serum albumin	ALB	P02768	pharmmapper
P24	3-O-[β-D-glu-curonopyranosyl-(1→2)-β-D-glucuronopyranosyl]-24-hydroxy-glabrolide	Aldehyde dehydrogenase, mitochondrial	ALDH2	P05091	pharmmapper
P24	3-O-[β-D-glu-curonopyranosyl-(1→2)-β-D-glucuronopyranosyl]-24-hydroxy-glabrolide	Fructose-bisphosphate aldolase A	ALDOA	P04075	pharmmapper
P24	3-O-[β-D-glu-curonopyranosyl-(1→2)-β-D-glucuronopyranosyl]-24-hydroxy-glabrolide	Angiogenin	ANG	P03950	pharmmapper
P24	3-O-[β-D-glu-curonopyranosyl-(1→2)-β-D-glucuronopyranosyl]-24-hydroxy-glabrolide	Androgen receptor	AR	P10275	pharmmapper
P24	3-O-[β-D-glu-curonopyranosyl-(1→2)-β-D-glucuronopyranosyl]-24-hydroxy-glabrolide	ADP-ribosylation factor 4	ARF4	P18085	pharmmapper
P24	3-O-[β-D-glu-curonopyranosyl-(1→2)-β-D-glucuronopyranosyl]-24-hydroxy-glabrolide	Branched-chain-amino-acid aminotransferase, mitochondrial	BCAT2	O15382	pharmmapper
P24	3-O-[β-D-glu-curonopyranosyl-(1→2)-β-D-glucuronopyranosyl]-24-hydroxy-glabrolide	Carbonic anhydrase 2	CA2	P00918	pharmmapper
P24	3-O-[β-D-glu-curonopyranosyl-(1→2)-β-D-glucuronopyranosyl]-24-hydroxy-glabrolide	Caspase-1	CASP1	P29466	pharmmapper
P24	3-O-[β-D-glu-curonopyranosyl-(1→2)-β-D-glucuronopyranosyl]-24-hydroxy-glabrolide	Cell division protein kinase 2	CDK2	P24941	pharmmapper
P24	3-O-[β-D-glu-curonopyranosyl-(1→2)-β-D-glucuronopyranosyl]-24-hydroxy-glabrolide	Serine/threonine-protein kinase Chk1	CHEK1	O14757	pharmmapper
P24	3-O-[β-D-glu-curonopyranosyl-(1→2)-β-D-glucuronopyranosyl]-24-hydroxy-glabrolide	Cytochrome P450 2C9	CYP2C9	P11712	pharmmapper
P24	3-O-[β-D-glu-curonopyranosyl-(1→2)-β-D-glucuronopyranosyl]-24-hydroxy-glabrolide	Dipeptidase 1	DPEP1	P16444	pharmmapper
P24	3-O-[β-D-glu-curonopyranosyl-(1→2)-β-D-glucuronopyranosyl]-24-hydroxy-glabrolide	Prothrombin	F2	P00734	pharmmapper
P24	3-O-[β-D-glu-curonopyranosyl-(1→2)-β-D-glucuronopyranosyl]-24-hydroxy-glabrolide	Fatty acid-binding protein, heart	FABP3	P05413	pharmmapper
P24	3-O-[β-D-glu-curonopyranosyl-(1→2)-β-D-glucuronopyranosyl]-24-hydroxy-glabrolide	Fatty acid-binding protein, adipocyte	FABP4	P15090	pharmmapper
P24	3-O-[β-D-glu-curonopyranosyl-(1→2)-β-D-glucuronopyranosyl]-24-hydroxy-glabrolide	Fatty acid-binding protein, epidermal	FABP5	Q01469	pharmmapper
P24	3-O-[β-D-glu-curonopyranosyl-(1→2)-β-D-glucuronopyranosyl]-24-hydroxy-glabrolide	Gastrotropin	FABP6	P51161	pharmmapper
P24	3-O-[β-D-glu-curonopyranosyl-(1→2)-β-D-glucuronopyranosyl]-24-hydroxy-glabrolide	Fatty acid-binding protein, brain	FABP7	O15540	pharmmapper
P24	3-O-[β-D-glu-curonopyranosyl-(1→2)-β-D-glucuronopyranosyl]-24-hydroxy-glabrolide	Farnesyl pyrophosphate synthetase	FDPS	P14324	pharmmapper
P24	3-O-[β-D-glu-curonopyranosyl-(1→2)-β-D-glucuronopyranosyl]-24-hydroxy-glabrolide	Ferrochelatase, mitochondrial	FECH	P22830	pharmmapper
P24	3-O-[β-D-glu-curonopyranosyl-(1→2)-β-D-glucuronopyranosyl]-24-hydroxy-glabrolide	Peptidyl-prolyl cis-trans isomerase FKBP1A	FKBP1A	P62942	pharmmapper
P24	3-O-[β-D-glu-curonopyranosyl-(1→2)-β-D-glucuronopyranosyl]-24-hydroxy-glabrolide	Peroxisome proliferator-activated receptor alpha	FKBP1B	P68106	pharmmapper
P24	3-O-[β-D-glu-curonopyranosyl-(1→2)-β-D-glucuronopyranosyl]-24-hydroxy-glabrolide	Glycogen synthase kinase-3 beta	GSK3B	P49841	pharmmapper
P24	3-O-[β-D-glu-curonopyranosyl-(1→2)-β-D-glucuronopyranosyl]-24-hydroxy-glabrolide	Glutathione S-transferase P	GSTP1	P09211	pharmmapper
P24	3-O-[β-D-glu-curonopyranosyl-(1→2)-β-D-glucuronopyranosyl]-24-hydroxy-glabrolide	3-hydroxy-3-methylglutaryl-coenzyme A reductase	HMGCR	P04035	pharmmapper
P24	3-O-[β-D-glu-curonopyranosyl-(1→2)-β-D-glucuronopyranosyl]-24-hydroxy-glabrolide	Hepatocyte nuclear factor 4-gamma	HNF4G	Q14541	pharmmapper
P24	3-O-[β-D-glu-curonopyranosyl-(1→2)-β-D-glucuronopyranosyl]-24-hydroxy-glabrolide	Estradiol 17-beta-dehydrogenase 1	HSD17B1	P14061	pharmmapper
P24	3-O-[β-D-glu-curonopyranosyl-(1→2)-β-D-glucuronopyranosyl]-24-hydroxy-glabrolide	Insulin-like growth factor IA	IGF1	P05019	pharmmapper
P24	3-O-[β-D-glu-curonopyranosyl-(1→2)-β-D-glucuronopyranosyl]-24-hydroxy-glabrolide	Interleukin-2	IL2	P60568	pharmmapper
P24	3-O-[β-D-glu-curonopyranosyl-(1→2)-β-D-glucuronopyranosyl]-24-hydroxy-glabrolide	L-lactate dehydrogenase B chain	LDHB	P07195	pharmmapper
P24	3-O-[β-D-glu-curonopyranosyl-(1→2)-β-D-glucuronopyranosyl]-24-hydroxy-glabrolide	Mitogen-activated protein kinase 14	MAPK14	Q16539	pharmmapper
P24	3-O-[β-D-glu-curonopyranosyl-(1→2)-β-D-glucuronopyranosyl]-24-hydroxy-glabrolide	Hepatocyte growth factor receptor	MET	P08581	pharmmapper
P24	3-O-[β-D-glu-curonopyranosyl-(1→2)-β-D-glucuronopyranosyl]-24-hydroxy-glabrolide	Neprilysin	MME	P08473	pharmmapper
P24	3-O-[β-D-glu-curonopyranosyl-(1→2)-β-D-glucuronopyranosyl]-24-hydroxy-glabrolide	Macrophage metalloelastase	MMP12	P39900	pharmmapper
P24	3-O-[β-D-glu-curonopyranosyl-(1→2)-β-D-glucuronopyranosyl]-24-hydroxy-glabrolide	Collagenase 3	MMP13	P45452	pharmmapper
P24	3-O-[β-D-glu-curonopyranosyl-(1→2)-β-D-glucuronopyranosyl]-24-hydroxy-glabrolide	Stromelysin-1	MMP3	P08254	pharmmapper
P24	3-O-[β-D-glu-curonopyranosyl-(1→2)-β-D-glucuronopyranosyl]-24-hydroxy-glabrolide	NAD(P)H dehydrogenase [quinone] 1	NQO1	P15559	pharmmapper
P24	3-O-[β-D-glu-curonopyranosyl-(1→2)-β-D-glucuronopyranosyl]-24-hydroxy-glabrolide	Poly [ADP-ribose] polymerase 1	PARP1	P09874	pharmmapper
P24	3-O-[β-D-glu-curonopyranosyl-(1→2)-β-D-glucuronopyranosyl]-24-hydroxy-glabrolide	cAMP-specific 3,5-cyclic phosphodiesterase 4B	PDE4B	Q07343	pharmmapper
P24	3-O-[β-D-glu-curonopyranosyl-(1→2)-β-D-glucuronopyranosyl]-24-hydroxy-glabrolide	cAMP-specific 3,5-cyclic phosphodiesterase 4D	PDE4D	Q08499	pharmmapper
P24	3-O-[β-D-glu-curonopyranosyl-(1→2)-β-D-glucuronopyranosyl]-24-hydroxy-glabrolide	Tyrosine-protein phosphatase non-receptor type 1	PTPN1	P18031	pharmmapper
P24	3-O-[β-D-glu-curonopyranosyl-(1→2)-β-D-glucuronopyranosyl]-24-hydroxy-glabrolide	Retinoic acid receptor RXR-alpha	RXRA	P19793	pharmmapper
P24	3-O-[β-D-glu-curonopyranosyl-(1→2)-β-D-glucuronopyranosyl]-24-hydroxy-glabrolide	Proto-oncogene tyrosine-protein kinase Src	SRC	P12931	pharmmapper
P24	3-O-[β-D-glu-curonopyranosyl-(1→2)-β-D-glucuronopyranosyl]-24-hydroxy-glabrolide	Bile salt sulfotransferase	SULT2A1	Q06520	pharmmapper
P24	3-O-[β-D-glu-curonopyranosyl-(1→2)-β-D-glucuronopyranosyl]-24-hydroxy-glabrolide	Thyroid hormone receptor alpha	THRA	P10827	pharmmapper
P24	3-O-[β-D-glu-curonopyranosyl-(1→2)-β-D-glucuronopyranosyl]-24-hydroxy-glabrolide	Transthyretin	TTR	P02766	pharmmapper
P24	3-O-[β-D-glu-curonopyranosyl-(1→2)-β-D-glucuronopyranosyl]-24-hydroxy-glabrolide	Baculoviral IAP repeat-containing protein 4	XIAP	P98170	pharmmapper
P24	3-O-[β-D-glu-curonopyranosyl-(1→2)-β-D-glucuronopyranosyl]-24-hydroxy-glabrolide	Adenosine A2a receptor (by homology)	ADORA2A	P29274	swiss target prediction
P24	3-O-[β-D-glu-curonopyranosyl-(1→2)-β-D-glucuronopyranosyl]-24-hydroxy-glabrolide	Gamma-secretase subunit APH-1A	APH1A	Q96BI3	swiss target prediction
P24	3-O-[β-D-glu-curonopyranosyl-(1→2)-β-D-glucuronopyranosyl]-24-hydroxy-glabrolide	Gamma-secretase subunit APH-1B	APH1B	Q8WW43	swiss target prediction
P24	3-O-[β-D-glu-curonopyranosyl-(1→2)-β-D-glucuronopyranosyl]-24-hydroxy-glabrolide	Androgen Receptor (by homology)	AR	P10275	swiss target prediction
P24	3-O-[β-D-glu-curonopyranosyl-(1→2)-β-D-glucuronopyranosyl]-24-hydroxy-glabrolide	Sodium/potassium-transporting ATPase alpha-1 chain	ATP1A1	P05023	swiss target prediction
P24	3-O-[β-D-glu-curonopyranosyl-(1→2)-β-D-glucuronopyranosyl]-24-hydroxy-glabrolide	Apoptosis regulator Bcl-X	BCL2L1	Q07817	swiss target prediction
P24	3-O-[β-D-glu-curonopyranosyl-(1→2)-β-D-glucuronopyranosyl]-24-hydroxy-glabrolide	Zinc finger protein GLI1	GLI1	P08151	swiss target prediction
P24	3-O-[β-D-glu-curonopyranosyl-(1→2)-β-D-glucuronopyranosyl]-24-hydroxy-glabrolide	11-beta-hydroxysteroid dehydrogenase 1	HSD11B1	P28845	swiss target prediction
P24	3-O-[β-D-glu-curonopyranosyl-(1→2)-β-D-glucuronopyranosyl]-24-hydroxy-glabrolide	11-beta-hydroxysteroid dehydrogenase 2	HSD11B2	P80365	swiss target prediction
P24	3-O-[β-D-glu-curonopyranosyl-(1→2)-β-D-glucuronopyranosyl]-24-hydroxy-glabrolide	Proto-oncogene c-JUN	JUN	P05412	swiss target prediction
P24	3-O-[β-D-glu-curonopyranosyl-(1→2)-β-D-glucuronopyranosyl]-24-hydroxy-glabrolide	Nicastrin	NCSTN	Q92542	swiss target prediction
P24	3-O-[β-D-glu-curonopyranosyl-(1→2)-β-D-glucuronopyranosyl]-24-hydroxy-glabrolide	Niemann-Pick C1-like protein 1	NPC1L1	Q9UHC9	swiss target prediction
P24	3-O-[β-D-glu-curonopyranosyl-(1→2)-β-D-glucuronopyranosyl]-24-hydroxy-glabrolide	Protein phosphatase 2C alpha	PPM1A	P35813	swiss target prediction
P24	3-O-[β-D-glu-curonopyranosyl-(1→2)-β-D-glucuronopyranosyl]-24-hydroxy-glabrolide	Protein kinase C alpha	PRKCA	P17252	swiss target prediction
P24	3-O-[β-D-glu-curonopyranosyl-(1→2)-β-D-glucuronopyranosyl]-24-hydroxy-glabrolide	Presenilin-1	PSEN1	P49768	swiss target prediction
P24	3-O-[β-D-glu-curonopyranosyl-(1→2)-β-D-glucuronopyranosyl]-24-hydroxy-glabrolide	Presenilin-2	PSEN2	P49810	swiss target prediction
P24	3-O-[β-D-glu-curonopyranosyl-(1→2)-β-D-glucuronopyranosyl]-24-hydroxy-glabrolide	Gamma-secretase subunit PEN-2	PSENEN	Q9NZ42	swiss target prediction
P24	3-O-[β-D-glu-curonopyranosyl-(1→2)-β-D-glucuronopyranosyl]-24-hydroxy-glabrolide	Protein phosphatase 2A regulatory subunit B'	PTPA	Q15257	swiss target prediction
P24	3-O-[β-D-glu-curonopyranosyl-(1→2)-β-D-glucuronopyranosyl]-24-hydroxy-glabrolide	Nuclear receptor ROR-gamma	RORC	P51449	swiss target prediction
P24	3-O-[β-D-glu-curonopyranosyl-(1→2)-β-D-glucuronopyranosyl]-24-hydroxy-glabrolide	Thymidylate synthase (by homology)	TYMS	P04818	swiss target prediction
P25	22β-Acetoxyl-glycyrrhizin	Histo-blood group ABO system transferase	ABO	P16442	pharmmapper
P25	22β-Acetoxyl-glycyrrhizin	Prostatic acid phosphatase	ACP3	P15309	pharmmapper
P25	22β-Acetoxyl-glycyrrhizin	Alcohol dehydrogenase class-3	ADH5	P11766	pharmmapper
P25	22β-Acetoxyl-glycyrrhizin	Serine--pyruvate aminotransferase	AGXT	P21549	pharmmapper
P25	22β-Acetoxyl-glycyrrhizin	Aldose reductase	AKR1B1	P15121	pharmmapper
P25	22β-Acetoxyl-glycyrrhizin	Delta-aminolevulinic acid dehydratase	ALAD	P13716	pharmmapper
P25	22β-Acetoxyl-glycyrrhizin	Serum albumin	ALB	P02768	pharmmapper
P25	22β-Acetoxyl-glycyrrhizin	Fructose-bisphosphate aldolase A	ALDOA	P04075	pharmmapper
P25	22β-Acetoxyl-glycyrrhizin	Angiogenin	ANG	P03950	pharmmapper
P25	22β-Acetoxyl-glycyrrhizin	Beta-secretase 1	BACE1	P56817	pharmmapper
P25	22β-Acetoxyl-glycyrrhizin	Branched-chain-amino-acid aminotransferase, mitochondrial	BCAT2	O15382	pharmmapper
P25	22β-Acetoxyl-glycyrrhizin	Flavin reductase	BLVRB	P30043	pharmmapper
P25	22β-Acetoxyl-glycyrrhizin	Complement C1s subcomponent	C1S	P09871	pharmmapper
P25	22β-Acetoxyl-glycyrrhizin	Cell division protein kinase 7	CDK7	P50613	pharmmapper
P25	22β-Acetoxyl-glycyrrhizin	Chymase	CMA1	P23946	pharmmapper
P25	22β-Acetoxyl-glycyrrhizin	Carboxypeptidase B	CPB1	P15086	pharmmapper
P25	22β-Acetoxyl-glycyrrhizin	Death-associated protein kinase 1	DAPK1	P53355	pharmmapper
P25	22β-Acetoxyl-glycyrrhizin	Dihydrofolate reductase	DHFR	P00374	pharmmapper
P25	22β-Acetoxyl-glycyrrhizin	Thymidylate kinase	DTYMK	P23919	pharmmapper
P25	22β-Acetoxyl-glycyrrhizin	Early endosome antigen 1	EEA1	Q15075	pharmmapper
P25	22β-Acetoxyl-glycyrrhizin	Epidermal growth factor receptor	EGFR	P00533	pharmmapper
P25	22β-Acetoxyl-glycyrrhizin	Ephrin type-A receptor 2	EPHA2	P29317	pharmmapper
P25	22β-Acetoxyl-glycyrrhizin	Prothrombin	F2	P00734	pharmmapper
P25	22β-Acetoxyl-glycyrrhizin	Coagulation factor VII	F7	P08709	pharmmapper
P25	22β-Acetoxyl-glycyrrhizin	Fatty acid-binding protein, heart	FABP3	P05413	pharmmapper
P25	22β-Acetoxyl-glycyrrhizin	Fatty acid-binding protein, adipocyte	FABP4	P15090	pharmmapper
P25	22β-Acetoxyl-glycyrrhizin	Fatty acid-binding protein, epidermal	FABP5	Q01469	pharmmapper
P25	22β-Acetoxyl-glycyrrhizin	Fatty acid-binding protein, brain	FABP7	O15540	pharmmapper
P25	22β-Acetoxyl-glycyrrhizin	Growth factor receptor-bound protein 2	GRB2	P62993	pharmmapper
P25	22β-Acetoxyl-glycyrrhizin	Glycogen synthase kinase-3 beta	GSK3B	P49841	pharmmapper
P25	22β-Acetoxyl-glycyrrhizin	Glutathione reductase, mitochondrial	GSR	P00390	pharmmapper
P25	22β-Acetoxyl-glycyrrhizin	Glutathione S-transferase A1	GSTA1	P08263	pharmmapper
P25	22β-Acetoxyl-glycyrrhizin	Glutathione S-transferase A3	GSTA3	Q16772	pharmmapper
P25	22β-Acetoxyl-glycyrrhizin	Glutathione S-transferase Mu 1	GSTM1	P09488	pharmmapper
P25	22β-Acetoxyl-glycyrrhizin	Glutathione S-transferase Mu 2	GSTM2	P28161	pharmmapper
P25	22β-Acetoxyl-glycyrrhizin	Glutathione S-transferase P	GSTP1	P09211	pharmmapper
P25	22β-Acetoxyl-glycyrrhizin	Glutathione S-transferase theta-2	GSTT2	P0CG29	pharmmapper
P25	22β-Acetoxyl-glycyrrhizin	Maleylacetoacetate isomerase	GSTZ1	GSTZ1	pharmmapper
P25	22β-Acetoxyl-glycyrrhizin	Hydroxyacylglutathione hydrolase, mitochondrial	HAGH	Q16775	pharmmapper
P25	22β-Acetoxyl-glycyrrhizin	Heat shock protein HSP 90-alpha	HSP90AA1	P07900	pharmmapper
P25	22β-Acetoxyl-glycyrrhizin	Kinesin-like protein KIF11	KIF11	P52732	pharmmapper
P25	22β-Acetoxyl-glycyrrhizin	Mast/stem cell growth factor receptor	KIT	P10721	pharmmapper
P25	22β-Acetoxyl-glycyrrhizin	Neutrophil gelatinase-associated lipocalin	LCN2	P80188	pharmmapper
P25	22β-Acetoxyl-glycyrrhizin	L-lactate dehydrogenase B chain	LDHB	P07195	pharmmapper
P25	22β-Acetoxyl-glycyrrhizin	Leukotriene A-4 hydrolase	LTA4H	P09960	pharmmapper
P25	22β-Acetoxyl-glycyrrhizin	Mitogen-activated protein kinase 10	MAPK10	P53779	pharmmapper
P25	22β-Acetoxyl-glycyrrhizin	Mitogen-activated protein kinase 12	MAPK12	P53778	pharmmapper
P25	22β-Acetoxyl-glycyrrhizin	NAD-dependent malic enzyme, mitochondrial	ME2	P23368	pharmmapper
P25	22β-Acetoxyl-glycyrrhizin	Methionine aminopeptidase 2	METAP2	P50579	pharmmapper
P25	22β-Acetoxyl-glycyrrhizin	Neprilysin	MME	P08473	pharmmapper
P25	22β-Acetoxyl-glycyrrhizin	Macrophage metalloelastase	MMP12	P39900	pharmmapper
P25	22β-Acetoxyl-glycyrrhizin	Stromelysin-1	MMP3	P08254	pharmmapper
P25	22β-Acetoxyl-glycyrrhizin	Bile acid receptor	NR1H4	Q96RI1	pharmmapper
P25	22β-Acetoxyl-glycyrrhizin	Ornithine aminotransferase, mitochondrial	OAT	P04181	pharmmapper
P25	22β-Acetoxyl-glycyrrhizin	Ornithine carbamoyltransferase, mitochondrial	OTC	P00480	pharmmapper
P25	22β-Acetoxyl-glycyrrhizin	Phosphoenolpyruvate carboxykinase, cytosolic [GTP]	PCK1	P35558	pharmmapper
P25	22β-Acetoxyl-glycyrrhizin	cAMP-specific 3,5-cyclic phosphodiesterase 4B	PDE4B	Q07343	pharmmapper
P25	22β-Acetoxyl-glycyrrhizin	6-phosphofructo-2-kinase/fructose-2,6-biphosphatase 1	PFKFB1	P16118	pharmmapper
P25	22β-Acetoxyl-glycyrrhizin	Proto-oncogene serine/threonine-protein kinase Pim-1	PIM1	P11309	pharmmapper
P25	22β-Acetoxyl-glycyrrhizin	Phospholipase A2, membrane associated	PLA2G2A	P14555	pharmmapper
P25	22β-Acetoxyl-glycyrrhizin	Pleckstrin homology domain-containing family A member 4	PLEKHA4	Q9H4M7	pharmmapper
P25	22β-Acetoxyl-glycyrrhizin	Tyrosine-protein phosphatase non-receptor type 1	PTPN1	P18031	pharmmapper
P25	22β-Acetoxyl-glycyrrhizin	Glycogen phosphorylase, liver form	PYGL	P06737	pharmmapper
P25	22β-Acetoxyl-glycyrrhizin	Heparin-binding growth factor 1	RHEB	Q15382	pharmmapper
P25	22β-Acetoxyl-glycyrrhizin	Non-secretory ribonuclease	RNASE2	P10153	pharmmapper
P25	22β-Acetoxyl-glycyrrhizin	Ribonuclease 4	RNASE4	P34096	pharmmapper
P25	22β-Acetoxyl-glycyrrhizin	Proto-oncogene tyrosine-protein kinase Src	SRC	P12931	pharmmapper
P25	22β-Acetoxyl-glycyrrhizin	Sulfotransferase 1A1	SULT1A1	P50225	pharmmapper
P25	22β-Acetoxyl-glycyrrhizin	Sulfotransferase family cytosolic 2B member 1	SULT2B1	O00204	pharmmapper
P25	22β-Acetoxyl-glycyrrhizin	Thyroid hormone receptor alpha	THRA	P10827	pharmmapper
P25	22β-Acetoxyl-glycyrrhizin	Transthyretin	TTR	P02766	pharmmapper
P25	22β-Acetoxyl-glycyrrhizin	Thymidylate synthase	TYMS	P04818	pharmmapper
P25	22β-Acetoxyl-glycyrrhizin	Gamma-secretase subunit APH-1A	APH1A	Q96BI3	swiss target prediction
P25	22β-Acetoxyl-glycyrrhizin	Gamma-secretase subunit APH-1B	APH1B	Q8WW43	swiss target prediction
P25	22β-Acetoxyl-glycyrrhizin	Androgen Receptor (by homology)	AR	P10275	swiss target prediction
P25	22β-Acetoxyl-glycyrrhizin	Sodium/potassium-transporting ATPase alpha-1 chain	ATP1A1	P05023	swiss target prediction
P25	22β-Acetoxyl-glycyrrhizin	Apoptosis regulator Bcl-X	BCL2L1	Q07817	swiss target prediction
P25	22β-Acetoxyl-glycyrrhizin	Thrombin	F2	P00734	swiss target prediction
P25	22β-Acetoxyl-glycyrrhizin	Zinc finger protein GLI1	GLI1	P08151	swiss target prediction
P25	22β-Acetoxyl-glycyrrhizin	Glycine receptor subunit alpha-1	GLRA1	P23415	swiss target prediction
P25	22β-Acetoxyl-glycyrrhizin	11-beta-hydroxysteroid dehydrogenase 1	HSD11B1	P28845	swiss target prediction
P25	22β-Acetoxyl-glycyrrhizin	11-beta-hydroxysteroid dehydrogenase 2	HSD11B2	P80365	swiss target prediction
P25	22β-Acetoxyl-glycyrrhizin	Proto-oncogene c-JUN	JUN	P05412	swiss target prediction
P25	22β-Acetoxyl-glycyrrhizin	Matrix metalloproteinase 9	MMP9	P14780	swiss target prediction
P25	22β-Acetoxyl-glycyrrhizin	Nicastrin	NCSTN	Q92542	swiss target prediction
P25	22β-Acetoxyl-glycyrrhizin	Glucocorticoid receptor	NR3C1	P04150	swiss target prediction
P25	22β-Acetoxyl-glycyrrhizin	Protein phosphatase 2C alpha	PPM1A	P35813	swiss target prediction
P25	22β-Acetoxyl-glycyrrhizin	Presenilin-1	PSEN1	P49768	swiss target prediction
P25	22β-Acetoxyl-glycyrrhizin	Presenilin-2	PSEN2	P49810	swiss target prediction
P25	22β-Acetoxyl-glycyrrhizin	Gamma-secretase subunit PEN-2	PSENEN	Q9NZ42	swiss target prediction
P25	22β-Acetoxyl-glycyrrhizin	Signal transducer and activator of transcription 3	STAT3	P40763	swiss target prediction
P25	22β-Acetoxyl-glycyrrhizin	Vitamin D receptor	VDR	P11473	swiss target prediction
P29	Isoliquiritigenin	Serum albumin	ALB	P02768	pharmmapper
P29	Isoliquiritigenin	Androgen receptor	AR	P10275	pharmmapper
P29	Isoliquiritigenin	Beta-secretase 1	BACE1	P56817	pharmmapper
P29	Isoliquiritigenin	Carbonic anhydrase 2	CA2	P00918	pharmmapper
P29	Isoliquiritigenin	Caspase-3	CASP3	P42574	pharmmapper
P29	Isoliquiritigenin	Cyclin-A2	CCNA2	P20248	pharmmapper
P29	Isoliquiritigenin	Cell division protein kinase 2	CDK2	P24941	pharmmapper
P29	Isoliquiritigenin	Cell division protein kinase 6	CDK6	Q00534	pharmmapper
P29	Isoliquiritigenin	Serine/threonine-protein kinase Chk1	CHEK1	O14757	pharmmapper
P29	Isoliquiritigenin	Death-associated protein kinase 1	DAPK1	P53355	pharmmapper
P29	Isoliquiritigenin	Deoxycytidine kinase	DCK	P27707	pharmmapper
P29	Isoliquiritigenin	Dihydrofolate reductase	DHFR	P00374	pharmmapper
P29	Isoliquiritigenin	Thymidylate kinase	DTYMK	P23919	pharmmapper
P29	Isoliquiritigenin	Leukocyte elastase	ELANE	P08246	pharmmapper
P29	Isoliquiritigenin	Coagulation factor XI	F11	P03951	pharmmapper
P29	Isoliquiritigenin	Prothrombin	F2	P00734	pharmmapper
P29	Isoliquiritigenin	Basic fibroblast growth factor receptor 1	FGFR1	P11362	pharmmapper
P29	Isoliquiritigenin	Glucokinase	GCK	P35557	pharmmapper
P29	Isoliquiritigenin	Estrogen receptor	GPER1	Q99527	pharmmapper
P29	Isoliquiritigenin	Glycogen synthase kinase-3 beta	GSK3B	P49841	pharmmapper
P29	Isoliquiritigenin	Glutathione reductase, mitochondrial	GSR	P00390	pharmmapper
P29	Isoliquiritigenin	Glutathione S-transferase Mu 2	GSTM2	P28161	pharmmapper
P29	Isoliquiritigenin	Hydroxyacyl-coenzyme A dehydrogenase, mitochondrial	HADH	Q16836	pharmmapper
P29	Isoliquiritigenin	3-hydroxy-3-methylglutaryl-coenzyme A reductase	HMGCR	P04035	pharmmapper
P29	Isoliquiritigenin	Estradiol 17-beta-dehydrogenase 1	HSD17B1	P14061	pharmmapper
P29	Isoliquiritigenin	Heat shock protein HSP 90-alpha	HSP90AA1	P07900	pharmmapper
P29	Isoliquiritigenin	Isovaleryl-CoA dehydrogenase, mitochondrial	IVD	P26440	pharmmapper
P29	Isoliquiritigenin	Vascular endothelial growth factor receptor 2	KDR	P35968	pharmmapper
P29	Isoliquiritigenin	Kinesin-like protein KIF11	KIF11	P52732	pharmmapper
P29	Isoliquiritigenin	Mitogen-activated protein kinase 14	MAPK14	Q16539	pharmmapper
P29	Isoliquiritigenin	Neprilysin	MME	P08473	pharmmapper
P29	Isoliquiritigenin	Stromelysin-1	MMP3	P08254	pharmmapper
P29	Isoliquiritigenin	Mineralocorticoid receptor	NR3C2	P08235	pharmmapper
P29	Isoliquiritigenin	Phenylalanine-4-hydroxylase	PAH	P00439	pharmmapper
P29	Isoliquiritigenin	Phosphoenolpyruvate carboxykinase, cytosolic [GTP]	PCK1	P35558	pharmmapper
P29	Isoliquiritigenin	cAMP-specific 3,5-cyclic phosphodiesterase 4D	PDE4D	Q08499	pharmmapper
P29	Isoliquiritigenin	3-phosphoinositide-dependent protein kinase 1	PDPK1	O15530	pharmmapper
P29	Isoliquiritigenin	Progesterone receptor	PGR	P06401	pharmmapper
P29	Isoliquiritigenin	cAMP-dependent protein kinase catalytic subunit alpha	PRKACA	P17612	pharmmapper
P29	Isoliquiritigenin	Tyrosine-protein phosphatase non-receptor type 1	PTPN1	P18031	pharmmapper
P29	Isoliquiritigenin	Sex hormone-binding globulin	SHBG	P04278	pharmmapper
P29	Isoliquiritigenin	Proto-oncogene tyrosine-protein kinase Src	SRC	P12931	pharmmapper
P29	Isoliquiritigenin	Thymidine kinase, cytosolic	TK1	P04183	pharmmapper
P29	Isoliquiritigenin	Uridine-cytidine kinase 2	UCK2	Q9BZX2	pharmmapper
P29	Isoliquiritigenin	Vitamin D3 receptor	VDR	P11473	pharmmapper
P29	Isoliquiritigenin	ATP-binding cassette sub-family G member 2	ABCG2	Q9UNQ0	swiss target prediction
P29	Isoliquiritigenin	Aldose reductase	AKR1B1	P15121	swiss target prediction
P29	Isoliquiritigenin	Aldehyde dehydrogenase	ALDH2	P05091	swiss target prediction
P29	Isoliquiritigenin	Arachidonate 5-lipoxygenase	ALOX5	P09917	swiss target prediction
P29	Isoliquiritigenin	Beta amyloid A4 protein	APP	P05067	swiss target prediction
P29	Isoliquiritigenin	Beta-secretase 1	BACE1	P56817	swiss target prediction
P29	Isoliquiritigenin	Neuronal acetylcholine receptor protein alpha-7 subunit	CHRNA7	P36544	swiss target prediction
P29	Isoliquiritigenin	Cytochrome P450 19A1	CYP19A1	P11511	swiss target prediction
P29	Isoliquiritigenin	Epidermal growth factor receptor erbB1	EGFR	P00533	swiss target prediction
P29	Isoliquiritigenin	Coagulation factor VII/tissue factor	F3	P13726	swiss target prediction
P29	Isoliquiritigenin	Voltage-gated potassium channel subunit Kv1.3	KCNA3	P22001	swiss target prediction
P29	Isoliquiritigenin	Monoamine oxidase A	MAOA	P21397	swiss target prediction
P29	Isoliquiritigenin	Nitric oxide synthase, inducible (by homology)	NOS2	P35228	swiss target prediction
P29	Isoliquiritigenin	Alpha-synuclein	SNCA	P37840	swiss target prediction
P29	Isoliquiritigenin	Telomerase reverse transcriptase	TERT	O14746	swiss target prediction
P30	Uralsaponin Q	Histo-blood group ABO system transferase	ABO	P16442	pharmmapper
P30	Uralsaponin Q	Alcohol dehydrogenase class-3	ADH5	P11766	pharmmapper
P30	Uralsaponin Q	Aldose reductase	AKR1B1	P15121	pharmmapper
P30	Uralsaponin Q	RAC-alpha serine/threonine-protein kinase	AKT1	P31749	pharmmapper
P30	Uralsaponin Q	Serum albumin	ALB	P02768	pharmmapper
P30	Uralsaponin Q	Androgen receptor	AR	P10275	pharmmapper
P30	Uralsaponin Q	Galactosylgalactosylxylosylprotein 3-beta-glucuronosyltransferase 1	B3GAT1	Q9P2W7	pharmmapper
P30	Uralsaponin Q	Beta-secretase 1	BACE1	P56817	pharmmapper
P30	Uralsaponin Q	Carbonic anhydrase 2	CA2	P00918	pharmmapper
P30	Uralsaponin Q	CD209 antigen	CD209	Q9NNX6	pharmmapper
P30	Uralsaponin Q	Cell division protein kinase 2	CDK2	P24941	pharmmapper
P30	Uralsaponin Q	Cell division protein kinase 7	CDK7	P50613	pharmmapper
P30	Uralsaponin Q	Chitotriosidase-1	CHIT1	Q13231	pharmmapper
P30	Uralsaponin Q	Casein kinase II subunit alpha	CSNK2A1	P68400	pharmmapper
P30	Uralsaponin Q	Dihydrofolate reductase	DHFR	P00374	pharmmapper
P30	Uralsaponin Q	Deoxyuridine 5-triphosphate nucleotidohydrolase, mitochondrial	DUT	P33316	pharmmapper
P30	Uralsaponin Q	Early endosome antigen 1	EEA1	Q15075	pharmmapper
P30	Uralsaponin Q	Ephrin type-A receptor 2	EPHA2	P29317	pharmmapper
P30	Uralsaponin Q	Prothrombin	F2	P00734	pharmmapper
P30	Uralsaponin Q	Peptidyl-prolyl cis-trans isomerase FKBP1A	FKBP1A	P62942	pharmmapper
P30	Uralsaponin Q	FK506-binding protein 3	FKBP3	Q00688	pharmmapper
P30	Uralsaponin Q	Glutaryl-CoA dehydrogenase, mitochondrial	GCDH	Q92947	pharmmapper
P30	Uralsaponin Q	Growth factor receptor-bound protein 2	GRB2	P62993	pharmmapper
P30	Uralsaponin Q	Glycogen synthase kinase-3 beta	GSK3B	P49841	pharmmapper
P30	Uralsaponin Q	Glutathione reductase, mitochondrial	GSR	P00390	pharmmapper
P30	Uralsaponin Q	Glutathione S-transferase A1	GSTA1	P08263	pharmmapper
P30	Uralsaponin Q	Glutathione S-transferase P	GSTP1	P09211	pharmmapper
P30	Uralsaponin Q	Glutathione S-transferase theta-2	GSTT2	P0CG29	pharmmapper
P30	Uralsaponin Q	Hydroxyacyl-coenzyme A dehydrogenase, mitochondrial	HADH	Q16836	pharmmapper
P30	Uralsaponin Q	Hydroxyacylglutathione hydrolase, mitochondrial	HAGH	Q16775	pharmmapper
P30	Uralsaponin Q	Histamine N-methyltransferase	HNMT	P50135	pharmmapper
P30	Uralsaponin Q	GTPase HRas	HRAS	P01112	pharmmapper
P30	Uralsaponin Q	Corticosteroid 11-beta-dehydrogenase isozyme 1	HSD11B1	P28845	pharmmapper
P30	Uralsaponin Q	Insulin-like growth factor 1 receptor	IGF1R	P08069	pharmmapper
P30	Uralsaponin Q	Inosine-5-monophosphate dehydrogenase 2	IMPDH2	P12268	pharmmapper
P30	Uralsaponin Q	Neutrophil gelatinase-associated lipocalin	LCN2	P80188	pharmmapper
P30	Uralsaponin Q	Galectin-3	LGALS3	P17931	pharmmapper
P30	Uralsaponin Q	Lanosterol synthase	LSS	P48449	pharmmapper
P30	Uralsaponin Q	Mitogen-activated protein kinase 10	MAPK10	P53779	pharmmapper
P30	Uralsaponin Q	Mitogen-activated protein kinase 12	MAPK12	P53778	pharmmapper
P30	Uralsaponin Q	MAP kinase-activated protein kinase 2	MAPKAPK2	P49137	pharmmapper
P30	Uralsaponin Q	NAD-dependent malic enzyme, mitochondrial	ME2	P23368	pharmmapper
P30	Uralsaponin Q	Neprilysin	MME	P08473	pharmmapper
P30	Uralsaponin Q	Stromelysin-1	MMP3	P08254	pharmmapper
P30	Uralsaponin Q	Neutrophil collagenase	MMP8	P22894	pharmmapper
P30	Uralsaponin Q	C-1-tetrahydrofolate synthase, cytoplasmic	MTHFD1	P11586	pharmmapper
P30	Uralsaponin Q	Nicotinamide mononucleotide adenylyltransferase 3	NMNAT3	Q96T66	pharmmapper
P30	Uralsaponin Q	Ornithine aminotransferase, mitochondrial	OAT	P04181	pharmmapper
P30	Uralsaponin Q	Phosphoenolpyruvate carboxykinase, cytosolic [GTP]	PCK1	P35558	pharmmapper
P30	Uralsaponin Q	cAMP-specific 3,5-cyclic phosphodiesterase 4B	PDE4B	Q07343	pharmmapper
P30	Uralsaponin Q	3-phosphoinositide-dependent protein kinase 1	PDPK1	O15530	pharmmapper
P30	Uralsaponin Q	Progesterone receptor	PGR	P06401	pharmmapper
P30	Uralsaponin Q	Phospholipase A2, membrane associated	PLA2G2A	P14555	pharmmapper
P30	Uralsaponin Q	Urokinase-type plasminogen activator	PLAU	P00749	pharmmapper
P30	Uralsaponin Q	Pleckstrin homology domain-containing family A member 4	PLEKHA4	Q9H4M7	pharmmapper
P30	Uralsaponin Q	Plasminogen	PLG	P00747	pharmmapper
P30	Uralsaponin Q	Tyrosine-protein phosphatase non-receptor type 1	PTPN1	P18031	pharmmapper
P30	Uralsaponin Q	Glycogen phosphorylase, liver form	PYGL	P06737	pharmmapper
P30	Uralsaponin Q	Renin	REN	P00797	pharmmapper
P30	Uralsaponin Q	Non-secretory ribonuclease	RNASE2	P10153	pharmmapper
P30	Uralsaponin Q	Eosinophil cationic protein	RNASE3	P12724	pharmmapper
P30	Uralsaponin Q	Ribonuclease 4	RNASE4	P34096	pharmmapper
P30	Uralsaponin Q	E-selectin	SELE	P16581	pharmmapper
P30	Uralsaponin Q	Alpha-1-antitrypsin	SERPINA1	P01009	pharmmapper
P30	Uralsaponin Q	Proto-oncogene tyrosine-protein kinase Src	SRC	P12931	pharmmapper
P30	Uralsaponin Q	Tyrosine-protein kinase SYK	SYK	P43405	pharmmapper
P30	Uralsaponin Q	Thyroid hormone receptor beta	THRB	P10828	pharmmapper
P30	Uralsaponin Q	Transthyretin	TTR	P02766	pharmmapper
P30	Uralsaponin Q	Thymidylate synthase	TYMS	P04818	pharmmapper
P30	Uralsaponin Q	Tryptophanyl-tRNA synthetase, cytoplasmic	WARS1	P23381	pharmmapper
P30	Uralsaponin Q	Alpha-2a adrenergic receptor	ADRA2A	P08913	swiss target prediction
P30	Uralsaponin Q	Adrenergic receptor alpha-2	ADRA2C	P18825	swiss target prediction
P30	Uralsaponin Q	Gamma-secretase subunit APH-1A	APH1A	Q96BI3	swiss target prediction
P30	Uralsaponin Q	Gamma-secretase subunit APH-1B	APH1B	Q8WW43	swiss target prediction
P30	Uralsaponin Q	Androgen Receptor (by homology)	AR	P10275	swiss target prediction
P30	Uralsaponin Q	Apoptosis regulator Bcl-X	BCL2L1	Q07817	swiss target prediction
P30	Uralsaponin Q	Thrombin	F2	P00734	swiss target prediction
P30	Uralsaponin Q	Zinc finger protein GLI1	GLI1	P08151	swiss target prediction
P30	Uralsaponin Q	11-beta-hydroxysteroid dehydrogenase 1	HSD11B1	P28845	swiss target prediction
P30	Uralsaponin Q	11-beta-hydroxysteroid dehydrogenase 2	HSD11B2	P80365	swiss target prediction
P30	Uralsaponin Q	Serotonin 2b (5-HT2b) receptor	HTR2B	P41595	swiss target prediction
P30	Uralsaponin Q	Proto-oncogene c-JUN	JUN	P05412	swiss target prediction
P30	Uralsaponin Q	Matrix metalloproteinase 9	MMP9	P14780	swiss target prediction
P30	Uralsaponin Q	Nicastrin	NCSTN	Q92542	swiss target prediction
P30	Uralsaponin Q	Glucocorticoid receptor	NR3C1	P04150	swiss target prediction
P30	Uralsaponin Q	Presenilin-1	PSEN1	P49768	swiss target prediction
P30	Uralsaponin Q	Presenilin-2	PSEN2	P49810	swiss target prediction
P30	Uralsaponin Q	Gamma-secretase subunit PEN-2	PSENEN	Q9NZ42	swiss target prediction
P30	Uralsaponin Q	Signal transducer and activator of transcription 3	STAT3	P40763	swiss target prediction
P30	Uralsaponin Q	Vitamin D receptor	VDR	P11473	swiss target prediction
P31	Licorice saponin E2	B transferase	ABO	P16442	pharmmapper
P31	Licorice saponin E2	Histo-blood group ABO system transferase	ABO	P16442	pharmmapper
P31	Licorice saponin E2	Prostatic acid phosphatase	ACP3	P15309	pharmmapper
P31	Licorice saponin E2	Serine--pyruvate aminotransferase	AGXT	P21549	pharmmapper
P31	Licorice saponin E2	RAC-alpha serine/threonine-protein kinase	AKT1	P31749	pharmmapper
P31	Licorice saponin E2	Delta-aminolevulinic acid dehydratase	ALAD	P13716	pharmmapper
P31	Licorice saponin E2	Serum albumin	ALB	P02768	pharmmapper
P31	Licorice saponin E2	Fructose-bisphosphate aldolase A	ALDOA	P04075	pharmmapper
P31	Licorice saponin E2	Angiogenin	ANG	P03950	pharmmapper
P31	Licorice saponin E2	Serum amyloid P-component	APCS	P02743	pharmmapper
P31	Licorice saponin E2	Androgen receptor	AR	P10275	pharmmapper
P31	Licorice saponin E2	Galactosylgalactosylxylosylprotein 3-beta-glucuronosyltransferase 1	B3GAT1	Q9P2W7	pharmmapper
P31	Licorice saponin E2	Complement C1s subcomponent	C1S	P09871	pharmmapper
P31	Licorice saponin E2	Carbonic anhydrase 2	CA2	P00918	pharmmapper
P31	Licorice saponin E2	Caspase-3	CASP3	P42574	pharmmapper
P31	Licorice saponin E2	Cell division protein kinase 7	CDK7	P50613	pharmmapper
P31	Licorice saponin E2	Serine/threonine-protein kinase Chk1	CHEK1	O14757	pharmmapper
P31	Licorice saponin E2	Cytochrome P450 2C9	CYP2C9	P11712	pharmmapper
P31	Licorice saponin E2	Dihydrofolate reductase	DHFR	P00374	pharmmapper
P31	Licorice saponin E2	Thymidylate kinase	DTYMK	P23919	pharmmapper
P31	Licorice saponin E2	Fatty acid-binding protein, heart	FABP3	P05413	pharmmapper
P31	Licorice saponin E2	Fatty acid-binding protein, adipocyte	FABP4	P15090	pharmmapper
P31	Licorice saponin E2	Peptidyl-prolyl cis-trans isomerase FKBP1A	FKBP1A	P62942	pharmmapper
P31	Licorice saponin E2	Vitamin D-binding protein	GC	P02774	pharmmapper
P31	Licorice saponin E2	Glutaryl-CoA dehydrogenase, mitochondrial	GCDH	Q92947	pharmmapper
P31	Licorice saponin E2	Estrogen receptor	GPER1	Q99527	pharmmapper
P31	Licorice saponin E2	Glycogen synthase kinase-3 beta	GSK3B	P49841	pharmmapper
P31	Licorice saponin E2	Glutathione S-transferase P	GSTP1	P09211	pharmmapper
P31	Licorice saponin E2	Hydroxyacylglutathione hydrolase, mitochondrial	HAGH	Q16775	pharmmapper
P31	Licorice saponin E2	Heat shock protein HSP 90-alpha	HSP90AA1	P07900	pharmmapper
P31	Licorice saponin E2	Interleukin-2	IL2	P60568	pharmmapper
P31	Licorice saponin E2	Tyrosine-protein kinase ITK/TSK	ITK	Q08881	pharmmapper
P31	Licorice saponin E2	L-lactate dehydrogenase B chain	LDHB	P07195	pharmmapper
P31	Licorice saponin E2	Leukotriene A-4 hydrolase	LTA4H	P09960	pharmmapper
P31	Licorice saponin E2	Lysozyme C	LYZ	P61626	pharmmapper
P31	Licorice saponin E2	Mitogen-activated protein kinase 10	MAPK10	P53779	pharmmapper
P31	Licorice saponin E2	Mitogen-activated protein kinase 12	MAPK12	P53778	pharmmapper
P31	Licorice saponin E2	NAD-dependent malic enzyme, mitochondrial	ME2	P23368	pharmmapper
P31	Licorice saponin E2	Neprilysin	MME	P08473	pharmmapper
P31	Licorice saponin E2	Stromelysin-1	MMP3	P08254	pharmmapper
P31	Licorice saponin E2	S-methyl-5-thioadenosine phosphorylase	MTAP	Q13126	pharmmapper
P31	Licorice saponin E2	C-1-tetrahydrofolate synthase, cytoplasmic	MTHFD1	P11586	pharmmapper
P31	Licorice saponin E2	Nitric oxide synthase, endothelial	NOS3	P29474	pharmmapper
P31	Licorice saponin E2	Glucocorticoid receptor	NR3C1	P04150	pharmmapper
P31	Licorice saponin E2	5(3)-deoxyribonucleotidase, mitochondrial	NT5M	Q9NPB1	pharmmapper
P31	Licorice saponin E2	Ornithine aminotransferase, mitochondrial	OAT	P04181	pharmmapper
P31	Licorice saponin E2	Ornithine carbamoyltransferase, mitochondrial	OTC	P00480	pharmmapper
P31	Licorice saponin E2	Bifunctional 3-phosphoadenosine 5-phosphosulfate synthetase 1	PAPSS1	O43252	pharmmapper
P31	Licorice saponin E2	Phosphoenolpyruvate carboxykinase, cytosolic [GTP]	PCK1	P35558	pharmmapper
P31	Licorice saponin E2	cAMP-specific 3,5-cyclic phosphodiesterase 4B	PDE4B	Q07343	pharmmapper
P31	Licorice saponin E2	cAMP-specific 3,5-cyclic phosphodiesterase 4D	PDE4D	Q08499	pharmmapper
P31	Licorice saponin E2	Progesterone receptor	PGR	P06401	pharmmapper
P31	Licorice saponin E2	Phospholipase A2, membrane associated	PLA2G2A	P14555	pharmmapper
P31	Licorice saponin E2	Purine nucleoside phosphorylase	PNP	P00491	pharmmapper
P31	Licorice saponin E2	Phosphopantothenoylcysteine decarboxylase	PPCDC	Q96CD2	pharmmapper
P31	Licorice saponin E2	Phosphoserine phosphatase	PSPH	P78330	pharmmapper
P31	Licorice saponin E2	Tyrosine-protein phosphatase non-receptor type 1	PTPN1	P18031	pharmmapper
P31	Licorice saponin E2	Non-secretory ribonuclease	RNASE2	P10153	pharmmapper
P31	Licorice saponin E2	Ribonuclease 4	RNASE4	P34096	pharmmapper
P31	Licorice saponin E2	Alpha-1-antitrypsin	SERPINA1	P01009	pharmmapper
P31	Licorice saponin E2	Sepiapterin reductase	SPR	P35270	pharmmapper
P31	Licorice saponin E2	Proto-oncogene tyrosine-protein kinase Src	SRC	P12931	pharmmapper
P31	Licorice saponin E2	Sulfotransferase family cytosolic 2B member 1	SULT2B1	O00204	pharmmapper
P31	Licorice saponin E2	Protein-glutamine gamma-glutamyltransferase E	TGM3	Q08188	pharmmapper
P31	Licorice saponin E2	Triosephosphate isomerase	TPI1	P60174	pharmmapper
P31	Licorice saponin E2	Tryptase beta-2	TPSB2	P20231	pharmmapper
P31	Licorice saponin E2	Alpha-tocopherol transfer protein	TTPA	P49638	pharmmapper
P31	Licorice saponin E2	Transthyretin	TTR	P02766	pharmmapper
P31	Licorice saponin E2	Thymidylate synthase	TYMS	P04818	pharmmapper
P31	Licorice saponin E2	Androgen Receptor (by homology)	AR	P10275	swiss target prediction
P31	Licorice saponin E2	Sodium/potassium-transporting ATPase alpha-1 chain	ATP1A1	P05023	swiss target prediction
P31	Licorice saponin E2	Apoptosis regulator Bcl-X	BCL2L1	Q07817	swiss target prediction
P31	Licorice saponin E2	Squalene synthetase (by homology)	FDFT1	P37268	swiss target prediction
P31	Licorice saponin E2	GAR transformylase	GART	P22102	swiss target prediction
P31	Licorice saponin E2	Zinc finger protein GLI1	GLI1	P08151	swiss target prediction
P31	Licorice saponin E2	Glycine receptor subunit alpha-1	GLRA1	P23415	swiss target prediction
P31	Licorice saponin E2	Glycine receptor subunit alpha-2	GLRA2	P23416	swiss target prediction
P31	Licorice saponin E2	11-beta-hydroxysteroid dehydrogenase 1	HSD11B1	P28845	swiss target prediction
P31	Licorice saponin E2	11-beta-hydroxysteroid dehydrogenase 2	HSD11B2	P80365	swiss target prediction
P31	Licorice saponin E2	Proto-oncogene c-JUN	JUN	P05412	swiss target prediction
P31	Licorice saponin E2	Protein phosphatase 2C alpha	PPM1A	P35813	swiss target prediction
P31	Licorice saponin E2	Protein-tyrosine phosphatase 1B	PTPN1	P18031	swiss target prediction
P31	Licorice saponin E2	Nuclear receptor ROR-gamma	RORC	P51449	swiss target prediction
P31	Licorice saponin E2	Signal transducer and activator of transcription 3	STAT3	P40763	swiss target prediction
P32	Licoricesaponin G2	Prostatic acid phosphatase	ACP3	P15309	pharmmapper
P32	Licoricesaponin G2	Alcohol dehydrogenase class-3	ADH5	P11766	pharmmapper
P32	Licoricesaponin G2	Serine--pyruvate aminotransferase	AGXT	P21549	pharmmapper
P32	Licoricesaponin G2	RAC-alpha serine/threonine-protein kinase	AKT1	P31749	pharmmapper
P32	Licoricesaponin G2	Delta-aminolevulinic acid dehydratase	ALAD	P13716	pharmmapper
P32	Licoricesaponin G2	Serum albumin	ALB	P02768	pharmmapper
P32	Licoricesaponin G2	Salivary alpha-amylase	AMY1A	P0DUB6	pharmmapper
P32	Licoricesaponin G2	Angiogenin	ANG	P03950	pharmmapper
P32	Licoricesaponin G2	ADP-ribosylation factor 4	ARF4	P18085	pharmmapper
P32	Licoricesaponin G2	Galactosylgalactosylxylosylprotein 3-beta-glucuronosyltransferase 1	B3GAT1	Q9P2W7	pharmmapper
P32	Licoricesaponin G2	Flavin reductase	BLVRB	P30043	pharmmapper
P32	Licoricesaponin G2	Cell division control protein 42 homolog	CDC42	P60953	pharmmapper
P32	Licoricesaponin G2	Cell division protein kinase 7	CDK7	P50613	pharmmapper
P32	Licoricesaponin G2	Serine/threonine-protein kinase Chk1	CHEK1	O14757	pharmmapper
P32	Licoricesaponin G2	Cathepsin G	CTSG	P08311	pharmmapper
P32	Licoricesaponin G2	Scavenger mRNA-decapping enzyme DcpS	DCPS	Q96C86	pharmmapper
P32	Licoricesaponin G2	Dihydrofolate reductase	DHFR	P00374	pharmmapper
P32	Licoricesaponin G2	Thymidylate kinase	DTYMK	P23919	pharmmapper
P32	Licoricesaponin G2	Eukaryotic translation initiation factor 4E	EIF4E	P06730	pharmmapper
P32	Licoricesaponin G2	Ephrin type-A receptor 2	EPHA2	P29317	pharmmapper
P32	Licoricesaponin G2	Prothrombin	F2	P00734	pharmmapper
P32	Licoricesaponin G2	Coagulation factor VII	F7	P08709	pharmmapper
P32	Licoricesaponin G2	Fatty acid-binding protein, adipocyte	FABP4	P15090	pharmmapper
P32	Licoricesaponin G2	Fatty acid-binding protein, epidermal	FABP5	Q01469	pharmmapper
P32	Licoricesaponin G2	Fatty acid-binding protein, brain	FABP7	O15540	pharmmapper
P32	Licoricesaponin G2	Farnesyl pyrophosphate synthetase	FDPS	P14324	pharmmapper
P32	Licoricesaponin G2	Glucose-6-phosphate 1-dehydrogenase	G6PD	P11413	pharmmapper
P32	Licoricesaponin G2	Lactoylglutathione lyase	GLO1	Q04760	pharmmapper
P32	Licoricesaponin G2	GMP reductase 2	GMPR2	Q9P2T1	pharmmapper
P32	Licoricesaponin G2	Growth factor receptor-bound protein 2	GRB2	P62993	pharmmapper
P32	Licoricesaponin G2	Glycogen synthase kinase-3 beta	GSK3B	P49841	pharmmapper
P32	Licoricesaponin G2	Glutathione reductase, mitochondrial	GSR	P00390	pharmmapper
P32	Licoricesaponin G2	Glutathione S-transferase A1	GSTA1	P08263	pharmmapper
P32	Licoricesaponin G2	Glutathione S-transferase Mu 1	GSTM1	P09488	pharmmapper
P32	Licoricesaponin G2	Glutathione S-transferase Mu 2	GSTM2	P28161	pharmmapper
P32	Licoricesaponin G2	Glutathione S-transferase P	GSTP1	P09211	pharmmapper
P32	Licoricesaponin G2	Maleylacetoacetate isomerase	GSTZ1	GSTZ1	pharmmapper
P32	Licoricesaponin G2	Glutathione-requiring prostaglandin D synthase	HPGDS	O60760	pharmmapper
P32	Licoricesaponin G2	GTPase HRas	HRAS	P01112	pharmmapper
P32	Licoricesaponin G2	Heat shock protein HSP 90-alpha	HSP90AA1	P07900	pharmmapper
P32	Licoricesaponin G2	Interleukin-2	IL2	P60568	pharmmapper
P32	Licoricesaponin G2	Inosine-5-monophosphate dehydrogenase 2	IMPDH2	P12268	pharmmapper
P32	Licoricesaponin G2	Isovaleryl-CoA dehydrogenase, mitochondrial	IVD	P26440	pharmmapper
P32	Licoricesaponin G2	Kynurenine--oxoglutarate transaminase 1	KYAT1	Q16773	pharmmapper
P32	Licoricesaponin G2	Proto-oncogene tyrosine-protein kinase LCK	LCK	P06239	pharmmapper
P32	Licoricesaponin G2	Neutrophil gelatinase-associated lipocalin	LCN2	P80188	pharmmapper
P32	Licoricesaponin G2	L-lactate dehydrogenase B chain	LDHB	P07195	pharmmapper
P32	Licoricesaponin G2	Lysozyme C	LYZ	P61626	pharmmapper
P32	Licoricesaponin G2	Mitogen-activated protein kinase 12	MAPK12	P53778	pharmmapper
P32	Licoricesaponin G2	NAD-dependent malic enzyme, mitochondrial	ME2	P23368	pharmmapper
P32	Licoricesaponin G2	Methionine aminopeptidase 2	METAP2	P50579	pharmmapper
P32	Licoricesaponin G2	Neprilysin	MME	P08473	pharmmapper
P32	Licoricesaponin G2	Macrophage metalloelastase	MMP12	P39900	pharmmapper
P32	Licoricesaponin G2	Stromelysin-1	MMP3	P08254	pharmmapper
P32	Licoricesaponin G2	Nucleoside diphosphate kinase B	NME2	P22392	pharmmapper
P32	Licoricesaponin G2	Nicotinamide mononucleotide adenylyltransferase 1	NMNAT1	Q9HAN9	pharmmapper
P32	Licoricesaponin G2	5(3)-deoxyribonucleotidase, mitochondrial	NT5M	Q9NPB1	pharmmapper
P32	Licoricesaponin G2	Phosphoenolpyruvate carboxykinase, cytosolic [GTP]	PCK1	P35558	pharmmapper
P32	Licoricesaponin G2	cAMP-specific 3,5-cyclic phosphodiesterase 4B	PDE4B	Q07343	pharmmapper
P32	Licoricesaponin G2	cAMP-specific 3,5-cyclic phosphodiesterase 4D	PDE4D	Q08499	pharmmapper
P32	Licoricesaponin G2	Proto-oncogene serine/threonine-protein kinase Pim-1	PIM1	P11309	pharmmapper
P32	Licoricesaponin G2	Pyruvate kinase isozymes R/L	PKLR	P30613	pharmmapper
P32	Licoricesaponin G2	Phospholipase A2, membrane associated	PLA2G2A	P14555	pharmmapper
P32	Licoricesaponin G2	Pleckstrin homology domain-containing family A member 4	PLEKHA4	Q9H4M7	pharmmapper
P32	Licoricesaponin G2	Phosphopantothenoylcysteine decarboxylase	PPCDC	Q96CD2	pharmmapper
P32	Licoricesaponin G2	Proactivator polypeptide	PSAP	P07602	pharmmapper
P32	Licoricesaponin G2	Tyrosine-protein phosphatase non-receptor type 1	PTPN1	P18031	pharmmapper
P32	Licoricesaponin G2	Glycogen phosphorylase, liver form	PYGL	P06737	pharmmapper
P32	Licoricesaponin G2	GTP-binding nuclear protein Ran	RAN	P62826	pharmmapper
P32	Licoricesaponin G2	Non-secretory ribonuclease	RNASE2	P10153	pharmmapper
P32	Licoricesaponin G2	Eosinophil cationic protein	RNASE3	P12724	pharmmapper
P32	Licoricesaponin G2	Ribonuclease 4	RNASE4	P34096	pharmmapper
P32	Licoricesaponin G2	E-selectin	SELE	P16581	pharmmapper
P32	Licoricesaponin G2	Sepiapterin reductase	SPR	P35270	pharmmapper
P32	Licoricesaponin G2	Proto-oncogene tyrosine-protein kinase Src	SRC	P12931	pharmmapper
P32	Licoricesaponin G2	Protein-glutamine gamma-glutamyltransferase E	TGM3	Q08188	pharmmapper
P32	Licoricesaponin G2	Triggering receptor expressed on myeloid cells 1	TREM1	Q9NP99	pharmmapper
P32	Licoricesaponin G2	Transthyretin	TTR	P02766	pharmmapper
P32	Licoricesaponin G2	Thymidylate synthase	TYMS	P04818	pharmmapper
P32	Licoricesaponin G2	Uridine-cytidine kinase 2	UCK2	Q9BZX2	pharmmapper
P32	Licoricesaponin G2	Tryptophanyl-tRNA synthetase, cytoplasmic	WARS1	P23381	pharmmapper
P32	Licoricesaponin G2	Alpha-2a adrenergic receptor	ADRA2A	P08913	swiss target prediction
P32	Licoricesaponin G2	Alpha-2b adrenergic receptor	ADRA2B	P18089	swiss target prediction
P32	Licoricesaponin G2	Adrenergic receptor alpha-2	ADRA2C	P18825	swiss target prediction
P32	Licoricesaponin G2	Gamma-secretase subunit APH-1A	APH1A	Q96BI3	swiss target prediction
P32	Licoricesaponin G2	Gamma-secretase subunit APH-1B	APH1B	Q8WW43	swiss target prediction
P32	Licoricesaponin G2	Androgen Receptor (by homology)	AR	P10275	swiss target prediction
P32	Licoricesaponin G2	Apoptosis regulator Bcl-X	BCL2L1	Q07817	swiss target prediction
P32	Licoricesaponin G2	Dopamine D1 receptor	DRD1	P21728	swiss target prediction
P32	Licoricesaponin G2	Zinc finger protein GLI1	GLI1	P08151	swiss target prediction
P32	Licoricesaponin G2	11-beta-hydroxysteroid dehydrogenase 1	HSD11B1	P28845	swiss target prediction
P32	Licoricesaponin G2	11-beta-hydroxysteroid dehydrogenase 2	HSD11B2	P80365	swiss target prediction
P32	Licoricesaponin G2	Serotonin 2b (5-HT2b) receptor	HTR2B	P41595	swiss target prediction
P32	Licoricesaponin G2	Proto-oncogene c-JUN	JUN	P05412	swiss target prediction
P32	Licoricesaponin G2	Matrix metalloproteinase 9	MMP9	P14780	swiss target prediction
P32	Licoricesaponin G2	Nicastrin	NCSTN	Q92542	swiss target prediction
P32	Licoricesaponin G2	Glucocorticoid receptor	NR3C1	P04150	swiss target prediction
P32	Licoricesaponin G2	Presenilin-1	PSEN1	P49768	swiss target prediction
P32	Licoricesaponin G2	Presenilin-2	PSEN2	P49810	swiss target prediction
P32	Licoricesaponin G2	Gamma-secretase subunit PEN-2	PSENEN	Q9NZ42	swiss target prediction
P32	Licoricesaponin G2	Vitamin D receptor	VDR	P11473	swiss target prediction
P37	Glycyrrhizic acid	Histo-blood group ABO system transferase	ABO	P16442	pharmmapper
P37	Glycyrrhizic acid	Prostatic acid phosphatase	ACP3	P15309	pharmmapper
P37	Glycyrrhizic acid	Alcohol dehydrogenase class-3	ADH5	P11766	pharmmapper
P37	Glycyrrhizic acid	Aldose reductase	AKR1B1	P15121	pharmmapper
P37	Glycyrrhizic acid	Aldo-keto reductase family 1 member C3	AKR1C3	P42330	pharmmapper
P37	Glycyrrhizic acid	Serum albumin	ALB	P02768	pharmmapper
P37	Glycyrrhizic acid	Angiogenin	ANG	P03950	pharmmapper
P37	Glycyrrhizic acid	Beta-secretase 1	BACE1	P56817	pharmmapper
P37	Glycyrrhizic acid	Branched-chain-amino-acid aminotransferase, mitochondrial	BCAT2	O15382	pharmmapper
P37	Glycyrrhizic acid	Complement C1s subcomponent	C1S	P09871	pharmmapper
P37	Glycyrrhizic acid	Carbonic anhydrase 2	CA2	P00918	pharmmapper
P37	Glycyrrhizic acid	Cell division protein kinase 2	CDK2	P24941	pharmmapper
P37	Glycyrrhizic acid	Cell division protein kinase 7	CDK7	P50613	pharmmapper
P37	Glycyrrhizic acid	Cytochrome P450 2C8	CYP2C8	P10632	pharmmapper
P37	Glycyrrhizic acid	Dihydrofolate reductase	DHFR	P00374	pharmmapper
P37	Glycyrrhizic acid	Thymidylate kinase	DTYMK	P23919	pharmmapper
P37	Glycyrrhizic acid	Ephrin type-A receptor 2	EPHA2	P29317	pharmmapper
P37	Glycyrrhizic acid	Coagulation factor X	F10	P00742	pharmmapper
P37	Glycyrrhizic acid	Prothrombin	F2	P00734	pharmmapper
P37	Glycyrrhizic acid	Coagulation factor VII	F7	P08709	pharmmapper
P37	Glycyrrhizic acid	Fatty acid-binding protein, heart	FABP3	P05413	pharmmapper
P37	Glycyrrhizic acid	Fatty acid-binding protein, brain	FABP7	O15540	pharmmapper
P37	Glycyrrhizic acid	Glucose-6-phosphate 1-dehydrogenase	G6PD	P11413	pharmmapper
P37	Glycyrrhizic acid	Estrogen receptor	GPER1	Q99527	pharmmapper
P37	Glycyrrhizic acid	Glutathione reductase, mitochondrial	GSR	P00390	pharmmapper
P37	Glycyrrhizic acid	Glutathione S-transferase Mu 1	GSTM1	P09488	pharmmapper
P37	Glycyrrhizic acid	Glutathione S-transferase P	GSTP1	P09211	pharmmapper
P37	Glycyrrhizic acid	3-hydroxy-3-methylglutaryl-coenzyme A reductase	HMGCR	P04035	pharmmapper
P37	Glycyrrhizic acid	Tyrosine-protein kinase ITK/TSK	ITK	Q08881	pharmmapper
P37	Glycyrrhizic acid	Isovaleryl-CoA dehydrogenase, mitochondrial	IVD	P26440	pharmmapper
P37	Glycyrrhizic acid	Tyrosine-protein kinase JAK3	JAK3	P52333	pharmmapper
P37	Glycyrrhizic acid	Mast/stem cell growth factor receptor	KIT	A0A0U2N547	pharmmapper
P37	Glycyrrhizic acid	Neutrophil gelatinase-associated lipocalin	LCN2	P80188	pharmmapper
P37	Glycyrrhizic acid	L-lactate dehydrogenase B chain	LDHB	P07195	pharmmapper
P37	Glycyrrhizic acid	Mitogen-activated protein kinase 10	MAPK10	P53779	pharmmapper
P37	Glycyrrhizic acid	Mitogen-activated protein kinase 12	MAPK12	P53778	pharmmapper
P37	Glycyrrhizic acid	MAP kinase-activated protein kinase 2	MAPKAPK2	P49137	pharmmapper
P37	Glycyrrhizic acid	NAD-dependent malic enzyme, mitochondrial	ME2	P23368	pharmmapper
P37	Glycyrrhizic acid	Methionine aminopeptidase 2	METAP2	P50579	pharmmapper
P37	Glycyrrhizic acid	Neprilysin	MME	P08473	pharmmapper
P37	Glycyrrhizic acid	Macrophage metalloelastase	MMP12	P39900	pharmmapper
P37	Glycyrrhizic acid	Collagenase 3	MMP13	P45452	pharmmapper
P37	Glycyrrhizic acid	Stromelysin-1	MMP3	P08254	pharmmapper
P37	Glycyrrhizic acid	Oxysterols receptor LXR-beta	NR1H2	P55055	pharmmapper
P37	Glycyrrhizic acid	cAMP-specific 3,5-cyclic phosphodiesterase 4D	PDE4D	Q08499	pharmmapper
P37	Glycyrrhizic acid	Proto-oncogene serine/threonine-protein kinase Pim-1	PIM1	P11309	pharmmapper
P37	Glycyrrhizic acid	Phospholipase A2, membrane associated	PLA2G2A	P14555	pharmmapper
P37	Glycyrrhizic acid	Pleckstrin homology domain-containing family A member 4	PLEKHA4	Q9H4M7	pharmmapper
P37	Glycyrrhizic acid	Peroxisome proliferator-activated receptor gamma	PPARG	P37231	pharmmapper
P37	Glycyrrhizic acid	Serine/threonine-protein phosphatase PP1-gamma catalytic subunit	PPP1CC	P36873	pharmmapper
P37	Glycyrrhizic acid	Tyrosine-protein phosphatase non-receptor type 1	PTPN1	P18031	pharmmapper
P37	Glycyrrhizic acid	Retinoic acid receptor gamma	RARG	P13631	pharmmapper
P37	Glycyrrhizic acid	Non-secretory ribonuclease	RNASE2	P10153	pharmmapper
P37	Glycyrrhizic acid	Eosinophil cationic protein	RNASE3	P12724	pharmmapper
P37	Glycyrrhizic acid	Protein S100-A9	S100A9	P06702	pharmmapper
P37	Glycyrrhizic acid	E-selectin	SELE	P16581	pharmmapper
P37	Glycyrrhizic acid	Sex hormone-binding globulin	SHBG	P04278	pharmmapper
P37	Glycyrrhizic acid	Sepiapterin reductase	SPR	P35270	pharmmapper
P37	Glycyrrhizic acid	Proto-oncogene tyrosine-protein kinase Src	SRC	P12931	pharmmapper
P37	Glycyrrhizic acid	Sulfotransferase family cytosolic 2B member 1	SULT2B1	O00204	pharmmapper
P37	Glycyrrhizic acid	Tryptase beta-2	TPSB2	P20231	pharmmapper
P37	Glycyrrhizic acid	Transthyretin	TTR	P02766	pharmmapper
P37	Glycyrrhizic acid	Uridine-cytidine kinase 2	UCK2	Q9BZX2	pharmmapper
P37	Glycyrrhizic acid	Alpha-2a adrenergic receptor	ADRA2A	P08913	swiss target prediction
P37	Glycyrrhizic acid	Alpha-2b adrenergic receptor	ADRA2B	P18089	swiss target prediction
P37	Glycyrrhizic acid	Adrenergic receptor alpha-2	ADRA2C	P18825	swiss target prediction
P37	Glycyrrhizic acid	Gamma-secretase subunit APH-1A	APH1A	Q96BI3	swiss target prediction
P37	Glycyrrhizic acid	Gamma-secretase subunit APH-1B	APH1B	Q8WW43	swiss target prediction
P37	Glycyrrhizic acid	Androgen Receptor (by homology)	AR	P10275	swiss target prediction
P37	Glycyrrhizic acid	Apoptosis regulator Bcl-X	BCL2L1	Q07817	swiss target prediction
P37	Glycyrrhizic acid	Zinc finger protein GLI1	GLI1	P08151	swiss target prediction
P37	Glycyrrhizic acid	11-beta-hydroxysteroid dehydrogenase 1	HSD11B1	P28845	swiss target prediction
P37	Glycyrrhizic acid	11-beta-hydroxysteroid dehydrogenase 2	HSD11B2	P80365	swiss target prediction
P37	Glycyrrhizic acid	Serotonin 2b (5-HT2b) receptor	HTR2B	P41595	swiss target prediction
P37	Glycyrrhizic acid	Proto-oncogene c-JUN	JUN	P05412	swiss target prediction
P37	Glycyrrhizic acid	Matrix metalloproteinase 12	MMP12	P39900	swiss target prediction
P37	Glycyrrhizic acid	Matrix metalloproteinase 2	MMP2	P08253	swiss target prediction
P37	Glycyrrhizic acid	Matrix metalloproteinase 9	MMP9	P14780	swiss target prediction
P37	Glycyrrhizic acid	Nicastrin	NCSTN	Q92542	swiss target prediction
P37	Glycyrrhizic acid	Presenilin-1	PSEN1	P49768	swiss target prediction
P37	Glycyrrhizic acid	Presenilin-2	PSEN2	P49810	swiss target prediction
P37	Glycyrrhizic acid	Gamma-secretase subunit PEN-2	PSENEN	Q9NZ42	swiss target prediction
P37	Glycyrrhizic acid	Signal transducer and activator of transcription 3	STAT3	P40763	swiss target prediction
P39	Glycyrrhizic acid ammonium salt	Prostatic acid phosphatase	ACP3	P15309	pharmmapper
P39	Glycyrrhizic acid ammonium salt	Serine--pyruvate aminotransferase	AGXT	P21549	pharmmapper
P39	Glycyrrhizic acid ammonium salt	Aldo-keto reductase family 1 member C3	AKR1C3	P42330	pharmmapper
P39	Glycyrrhizic acid ammonium salt	RAC-alpha serine/threonine-protein kinase	AKT1	P31749	pharmmapper
P39	Glycyrrhizic acid ammonium salt	Serum albumin	ALB	P02768	pharmmapper
P39	Glycyrrhizic acid ammonium salt	Pancreatic alpha-amylase	AMY2A	P04746	pharmmapper
P39	Glycyrrhizic acid ammonium salt	Angiogenin	ANG	P03950	pharmmapper
P39	Glycyrrhizic acid ammonium salt	ADP-ribosylation factor 1	ARF1	P84077	pharmmapper
P39	Glycyrrhizic acid ammonium salt	ADP-ribosylation factor 4	ARF4	P18085	pharmmapper
P39	Glycyrrhizic acid ammonium salt	Flavin reductase	BLVRB	P30043	pharmmapper
P39	Glycyrrhizic acid ammonium salt	Tyrosine-protein kinase BTK	BTK	Q06187	pharmmapper
P39	Glycyrrhizic acid ammonium salt	Carbonic anhydrase 2	CA2	P00918	pharmmapper
P39	Glycyrrhizic acid ammonium salt	Cell division protein kinase 2	CDK2	P24941	pharmmapper
P39	Glycyrrhizic acid ammonium salt	Cell division protein kinase 7	CDK7	P50613	pharmmapper
P39	Glycyrrhizic acid ammonium salt	Carboxypeptidase B	CPB1	P15086	pharmmapper
P39	Glycyrrhizic acid ammonium salt	Casein kinase II subunit alpha	CSNK2A1	P68400	pharmmapper
P39	Glycyrrhizic acid ammonium salt	Cathepsin G	CTSG	P08311	pharmmapper
P39	Glycyrrhizic acid ammonium salt	Scavenger mRNA-decapping enzyme DcpS	DCPS	Q96C86	pharmmapper
P39	Glycyrrhizic acid ammonium salt	Dihydrofolate reductase	DHFR	P00374	pharmmapper
P39	Glycyrrhizic acid ammonium salt	Dipeptidase 1	DPEP1	P16444	pharmmapper
P39	Glycyrrhizic acid ammonium salt	Thymidylate kinase	DTYMK	P23919	pharmmapper
P39	Glycyrrhizic acid ammonium salt	Eukaryotic translation initiation factor 4E	EIF4E	P06730	pharmmapper
P39	Glycyrrhizic acid ammonium salt	Ephrin type-A receptor 2	EPHA2	P29317	pharmmapper
P39	Glycyrrhizic acid ammonium salt	Coagulation factor XI	F11	P03951	pharmmapper
P39	Glycyrrhizic acid ammonium salt	Prothrombin	F2	P00734	pharmmapper
P39	Glycyrrhizic acid ammonium salt	Coagulation factor VII	F7	P08709	pharmmapper
P39	Glycyrrhizic acid ammonium salt	Fatty acid-binding protein, heart	FABP3	P05413	pharmmapper
P39	Glycyrrhizic acid ammonium salt	Fatty acid-binding protein, adipocyte	FABP4	P15090	pharmmapper
P39	Glycyrrhizic acid ammonium salt	Fatty acid-binding protein, brain	FABP7	O15540	pharmmapper
P39	Glycyrrhizic acid ammonium salt	Farnesyl pyrophosphate synthetase	FDPS	P14324	pharmmapper
P39	Glycyrrhizic acid ammonium salt	Glucose-6-phosphate 1-dehydrogenase	G6PD	P11413	pharmmapper
P39	Glycyrrhizic acid ammonium salt	UDP-glucose 4-epimerase	GALE	Q14376	pharmmapper
P39	Glycyrrhizic acid ammonium salt	Growth factor receptor-bound protein 2	GRB2	P62993	pharmmapper
P39	Glycyrrhizic acid ammonium salt	Glycogen synthase kinase-3 beta	GSK3B	P49841	pharmmapper
P39	Glycyrrhizic acid ammonium salt	Glutathione reductase, mitochondrial	GSR	P00390	pharmmapper
P39	Glycyrrhizic acid ammonium salt	Glutathione S-transferase A1	GSTA1	P08263	pharmmapper
P39	Glycyrrhizic acid ammonium salt	Glutathione S-transferase Mu 1	GSTM1	P09488	pharmmapper
P39	Glycyrrhizic acid ammonium salt	Glutathione S-transferase P	GSTP1	P09211	pharmmapper
P39	Glycyrrhizic acid ammonium salt	Glutathione S-transferase theta-2	GSTT2	P0CG29	pharmmapper
P39	Glycyrrhizic acid ammonium salt	Maleylacetoacetate isomerase	GSTZ1	GSTZ1	pharmmapper
P39	Glycyrrhizic acid ammonium salt	Hydroxyacyl-coenzyme A dehydrogenase, mitochondrial	HADH	Q16836	pharmmapper
P39	Glycyrrhizic acid ammonium salt	Hydroxyacylglutathione hydrolase, mitochondrial	HAGH	Q16775	pharmmapper
P39	Glycyrrhizic acid ammonium salt	3-hydroxy-3-methylglutaryl-coenzyme A reductase	HMGCR	P04035	pharmmapper
P39	Glycyrrhizic acid ammonium salt	Heat shock protein HSP 90-alpha	HSP90AA1	P07900	pharmmapper
P39	Glycyrrhizic acid ammonium salt	Isovaleryl-CoA dehydrogenase, mitochondrial	IVD	P26440	pharmmapper
P39	Glycyrrhizic acid ammonium salt	Proto-oncogene tyrosine-protein kinase LCK	LCK	P06239	pharmmapper
P39	Glycyrrhizic acid ammonium salt	Neutrophil gelatinase-associated lipocalin	LCN2	P80188	pharmmapper
P39	Glycyrrhizic acid ammonium salt	L-lactate dehydrogenase B chain	LDHB	P07195	pharmmapper
P39	Glycyrrhizic acid ammonium salt	Mitogen-activated protein kinase 10	MAPK10	P53779	pharmmapper
P39	Glycyrrhizic acid ammonium salt	Mitogen-activated protein kinase 12	MAPK12	P53778	pharmmapper
P39	Glycyrrhizic acid ammonium salt	NAD-dependent malic enzyme, mitochondrial	ME2	P23368	pharmmapper
P39	Glycyrrhizic acid ammonium salt	Methionine aminopeptidase 2	METAP2	P50579	pharmmapper
P39	Glycyrrhizic acid ammonium salt	Neprilysin	MME	P08473	pharmmapper
P39	Glycyrrhizic acid ammonium salt	Stromelysin-1	MMP3	P08254	pharmmapper
P39	Glycyrrhizic acid ammonium salt	Nucleoside diphosphate kinase B	NME2	P22392	pharmmapper
P39	Glycyrrhizic acid ammonium salt	Ornithine carbamoyltransferase, mitochondrial	OTC	P00480	pharmmapper
P39	Glycyrrhizic acid ammonium salt	Bifunctional 3-phosphoadenosine 5-phosphosulfate synthetase 1	PAPSS1	O43252	pharmmapper
P39	Glycyrrhizic acid ammonium salt	Phosphoenolpyruvate carboxykinase, cytosolic [GTP]	PCK1	P35558	pharmmapper
P39	Glycyrrhizic acid ammonium salt	cAMP-specific 3,5-cyclic phosphodiesterase 4B	PDE4B	Q07343	pharmmapper
P39	Glycyrrhizic acid ammonium salt	Phosphatidylinositol 3-kinase regulatory subunit alpha	PIK3R1	P27986	pharmmapper
P39	Glycyrrhizic acid ammonium salt	Phospholipase A2, membrane associated	PLA2G2A	P14555	pharmmapper
P39	Glycyrrhizic acid ammonium salt	Pleckstrin homology domain-containing family A member 4	PLEKHA4	Q9H4M7	pharmmapper
P39	Glycyrrhizic acid ammonium salt	Serine/threonine-protein phosphatase PP1-gamma catalytic subunit	PPP1CC	P36873	pharmmapper
P39	Glycyrrhizic acid ammonium salt	Phosphoserine phosphatase	PSPH	P78330	pharmmapper
P39	Glycyrrhizic acid ammonium salt	Tyrosine-protein phosphatase non-receptor type 1	PTPN1	P18031	pharmmapper
P39	Glycyrrhizic acid ammonium salt	Non-secretory ribonuclease	RNASE2	P10153	pharmmapper
P39	Glycyrrhizic acid ammonium salt	Eosinophil cationic protein	RNASE3	P12724	pharmmapper
P39	Glycyrrhizic acid ammonium salt	Ribonuclease 4	RNASE4	P34096	pharmmapper
P39	Glycyrrhizic acid ammonium salt	Retinoic acid receptor RXR-alpha	RXRA	P19793	pharmmapper
P39	Glycyrrhizic acid ammonium salt	E-selectin	SELE	P16581	pharmmapper
P39	Glycyrrhizic acid ammonium salt	Proto-oncogene tyrosine-protein kinase Src	SRC	P12931	pharmmapper
P39	Glycyrrhizic acid ammonium salt	Protein-glutamine gamma-glutamyltransferase E	TGM3	Q08188	pharmmapper
P39	Glycyrrhizic acid ammonium salt	Triggering receptor expressed on myeloid cells 1	TREM1	Q9NP99	pharmmapper
P39	Glycyrrhizic acid ammonium salt	Transthyretin	TTR	P02766	pharmmapper
P39	Glycyrrhizic acid ammonium salt	Alpha-2a adrenergic receptor	ADRA2A	P08913	swiss target prediction
P39	Glycyrrhizic acid ammonium salt	Adrenergic receptor alpha-2	ADRA2C	P18825	swiss target prediction
P39	Glycyrrhizic acid ammonium salt	Gamma-secretase subunit APH-1A	APH1A	Q96BI3	swiss target prediction
P39	Glycyrrhizic acid ammonium salt	Gamma-secretase subunit APH-1B	APH1B	Q8WW43	swiss target prediction
P39	Glycyrrhizic acid ammonium salt	Androgen Receptor (by homology)	AR	P10275	swiss target prediction
P39	Glycyrrhizic acid ammonium salt	Apoptosis regulator Bcl-X	BCL2L1	Q07817	swiss target prediction
P39	Glycyrrhizic acid ammonium salt	Zinc finger protein GLI1	GLI1	P08151	swiss target prediction
P39	Glycyrrhizic acid ammonium salt	11-beta-hydroxysteroid dehydrogenase 1	HSD11B1	P28845	swiss target prediction
P39	Glycyrrhizic acid ammonium salt	11-beta-hydroxysteroid dehydrogenase 2	HSD11B2	P80365	swiss target prediction
P39	Glycyrrhizic acid ammonium salt	Serotonin 2b (5-HT2b) receptor	HTR2B	P41595	swiss target prediction
P39	Glycyrrhizic acid ammonium salt	Proto-oncogene c-JUN	JUN	P05412	swiss target prediction
P39	Glycyrrhizic acid ammonium salt	Nicastrin	NCSTN	Q92542	swiss target prediction
P39	Glycyrrhizic acid ammonium salt	Presenilin-1	PSEN1	P49768	swiss target prediction
P39	Glycyrrhizic acid ammonium salt	Presenilin-2	PSEN2	P49810	swiss target prediction
P39	Glycyrrhizic acid ammonium salt	Gamma-secretase subunit PEN-2	PSENEN	Q9NZ42	swiss target prediction
P39	Glycyrrhizic acid ammonium salt	Prostanoid EP1 receptor (by homology)	PTGER1	P34995	swiss target prediction
P39	Glycyrrhizic acid ammonium salt	Prostanoid EP2 receptor (by homology)	PTGER2	P43116	swiss target prediction
P39	Glycyrrhizic acid ammonium salt	Prostanoid EP4 receptor (by homology)	PTGER4	P35408	swiss target prediction
P39	Glycyrrhizic acid ammonium salt	Thymidylate synthase (by homology)	TYMS	P04818	swiss target prediction
P39	Glycyrrhizic acid ammonium salt	Vitamin D receptor	VDR	P11473	swiss target prediction
P41	Licorice saponin B2	Prostatic acid phosphatase	ACP3	P15309	pharmmapper
P41	Licorice saponin B2	Alcohol dehydrogenase class-3	ADH5	P11766	pharmmapper
P41	Licorice saponin B2	Aldo-keto reductase family 1 member C3	AKR1C3	P42330	pharmmapper
P41	Licorice saponin B2	RAC-alpha serine/threonine-protein kinase	AKT1	P31749	pharmmapper
P41	Licorice saponin B2	Serum albumin	ALB	P02768	pharmmapper
P41	Licorice saponin B2	Angiogenin	ANG	P03950	pharmmapper
P41	Licorice saponin B2	Beta-secretase 1	BACE1	P56817	pharmmapper
P41	Licorice saponin B2	Branched-chain-amino-acid aminotransferase, mitochondrial	BCAT2	O15382	pharmmapper
P41	Licorice saponin B2	Flavin reductase	BLVRB	P30043	pharmmapper
P41	Licorice saponin B2	Tyrosine-protein kinase BTK	BTK	Q06187	pharmmapper
P41	Licorice saponin B2	Complement C1s subcomponent	C1S	P09871	pharmmapper
P41	Licorice saponin B2	Carbonic anhydrase 2	CA2	P00918	pharmmapper
P41	Licorice saponin B2	Cell division protein kinase 7	CDK7	P50613	pharmmapper
P41	Licorice saponin B2	Chitotriosidase-1	CHIT1	Q13231	pharmmapper
P41	Licorice saponin B2	Carboxypeptidase B	CPB1	P15086	pharmmapper
P41	Licorice saponin B2	Cellular retinoic acid-binding protein 2	CRABP2	P29373	pharmmapper
P41	Licorice saponin B2	Cytochrome P450 2C8	CYP2C8	P10632	pharmmapper
P41	Licorice saponin B2	Dihydrofolate reductase	DHFR	P00374	pharmmapper
P41	Licorice saponin B2	Thymidylate kinase	DTYMK	P23919	pharmmapper
P41	Licorice saponin B2	Early endosome antigen 1	EEA1	Q15075	pharmmapper
P41	Licorice saponin B2	Eukaryotic translation initiation factor 4E	EIF4E	P06730	pharmmapper
P41	Licorice saponin B2	Prothrombin	F2	P00734	pharmmapper
P41	Licorice saponin B2	Coagulation factor VII	F7	P08709	pharmmapper
P41	Licorice saponin B2	Fatty acid-binding protein, heart	FABP3	P05413	pharmmapper
P41	Licorice saponin B2	UDP-glucose 4-epimerase	GALE	Q14376	pharmmapper
P41	Licorice saponin B2	Growth factor receptor-bound protein 2	GRB2	P62993	pharmmapper
P41	Licorice saponin B2	Glycogen synthase kinase-3 beta	GSK3B	P49841	pharmmapper
P41	Licorice saponin B2	Glutathione reductase, mitochondrial	GSR	P00390	pharmmapper
P41	Licorice saponin B2	Glutathione S-transferase A1	GSTA1	P08263	pharmmapper
P41	Licorice saponin B2	Glutathione S-transferase A3	GSTA3	Q16772	pharmmapper
P41	Licorice saponin B2	Glutathione S-transferase Mu 1	GSTM1	P09488	pharmmapper
P41	Licorice saponin B2	Glutathione S-transferase P	GSTP1	P09211	pharmmapper
P41	Licorice saponin B2	Glutathione S-transferase theta-2	GSTT2	P0CG29	pharmmapper
P41	Licorice saponin B2	Maleylacetoacetate isomerase	GSTZ1	GSTZ1	pharmmapper
P41	Licorice saponin B2	Hydroxyacyl-coenzyme A dehydrogenase, mitochondrial	HADH	Q16836	pharmmapper
P41	Licorice saponin B2	Hydroxyacylglutathione hydrolase, mitochondrial	HAGH	Q16775	pharmmapper
P41	Licorice saponin B2	GTPase HRas	HRAS	P01112	pharmmapper
P41	Licorice saponin B2	Corticosteroid 11-beta-dehydrogenase isozyme 1	HSD11B1	P28845	pharmmapper
P41	Licorice saponin B2	Interleukin-2	IL2	P60568	pharmmapper
P41	Licorice saponin B2	Inosine-5-monophosphate dehydrogenase 2	IMPDH2	P12268	pharmmapper
P41	Licorice saponin B2	Inositol-trisphosphate 3-kinase A	ITPKA	P23677	pharmmapper
P41	Licorice saponin B2	Mast/stem cell growth factor receptor	KIT	P10721	pharmmapper
P41	Licorice saponin B2	Kynurenine--oxoglutarate transaminase 1	KYAT1	Q16773	pharmmapper
P41	Licorice saponin B2	Proto-oncogene tyrosine-protein kinase LCK	LCK	P06239	pharmmapper
P41	Licorice saponin B2	Neutrophil gelatinase-associated lipocalin	LCN2	P80188	pharmmapper
P41	Licorice saponin B2	L-lactate dehydrogenase B chain	LDHB	P07195	pharmmapper
P41	Licorice saponin B2	Leukotriene A-4 hydrolase	LTA4H	P09960	pharmmapper
P41	Licorice saponin B2	Lysozyme C	LYZ	P61626	pharmmapper
P41	Licorice saponin B2	Mitogen-activated protein kinase 10	MAPK10	P53779	pharmmapper
P41	Licorice saponin B2	Mitogen-activated protein kinase 12	MAPK12	P53778	pharmmapper
P41	Licorice saponin B2	MAP kinase-activated protein kinase 2	MAPKAPK2	P49137	pharmmapper
P41	Licorice saponin B2	NAD-dependent malic enzyme, mitochondrial	ME2	P23368	pharmmapper
P41	Licorice saponin B2	Methionine aminopeptidase 2	METAP2	P50579	pharmmapper
P41	Licorice saponin B2	Neprilysin	MME	P08473	pharmmapper
P41	Licorice saponin B2	Macrophage metalloelastase	MMP12	P39900	pharmmapper
P41	Licorice saponin B2	Stromelysin-1	MMP3	P08254	pharmmapper
P41	Licorice saponin B2	Nucleoside diphosphate kinase B	NME2	P22392	pharmmapper
P41	Licorice saponin B2	Nicotinamide mononucleotide adenylyltransferase 3	NMNAT3	Q96T66	pharmmapper
P41	Licorice saponin B2	Ornithine carbamoyltransferase, mitochondrial	OTC	P00480	pharmmapper
P41	Licorice saponin B2	Phosphoenolpyruvate carboxykinase, cytosolic [GTP]	PCK1	P35558	pharmmapper
P41	Licorice saponin B2	cAMP-specific 3,5-cyclic phosphodiesterase 4B	PDE4B	Q07343	pharmmapper
P41	Licorice saponin B2	cAMP-specific 3,5-cyclic phosphodiesterase 4D	PDE4D	Q08499	pharmmapper
P41	Licorice saponin B2	Phosphatidylinositol 3-kinase regulatory subunit alpha	PIK3R1	P27986	pharmmapper
P41	Licorice saponin B2	Proto-oncogene serine/threonine-protein kinase Pim-1	PIM1	P11309	pharmmapper
P41	Licorice saponin B2	Phospholipase A2, membrane associated	PLA2G2A	P14555	pharmmapper
P41	Licorice saponin B2	Pleckstrin homology domain-containing family A member 4	PLEKHA4	Q9H4M7	pharmmapper
P41	Licorice saponin B2	Phosphopantothenoylcysteine decarboxylase	PPCDC	Q96CD2	pharmmapper
P41	Licorice saponin B2	Tyrosine-protein phosphatase non-receptor type 1	PTPN1	P18031	pharmmapper
P41	Licorice saponin B2	Glycogen phosphorylase, liver form	PYGL	P06737	pharmmapper
P41	Licorice saponin B2	Ras-related C3 botulinum toxin substrate 1	RAC1	P63000	pharmmapper
P41	Licorice saponin B2	Retinoic acid receptor gamma	RARG	P13631	pharmmapper
P41	Licorice saponin B2	Non-secretory ribonuclease	RNASE2	P10153	pharmmapper
P41	Licorice saponin B2	Eosinophil cationic protein	RNASE3	P12724	pharmmapper
P41	Licorice saponin B2	Ribonuclease 4	RNASE4	P34096	pharmmapper
P41	Licorice saponin B2	Nuclear receptor ROR-alpha	RORA	P35398	pharmmapper
P41	Licorice saponin B2	Retinoic acid receptor RXR-alpha	RXRA	P19793	pharmmapper
P41	Licorice saponin B2	E-selectin	SELE	P16581	pharmmapper
P41	Licorice saponin B2	Sepiapterin reductase	SPR	P35270	pharmmapper
P41	Licorice saponin B2	Proto-oncogene tyrosine-protein kinase Src	SRC	P12931	pharmmapper
P41	Licorice saponin B2	Sulfotransferase family cytosolic 2B member 1	SULT2B1	O00204	pharmmapper
P41	Licorice saponin B2	Thyroid hormone receptor beta	THRB	P10828	pharmmapper
P41	Licorice saponin B2	Triggering receptor expressed on myeloid cells 1	TREM1	Q9NP99	pharmmapper
P41	Licorice saponin B2	Transthyretin	TTR	P02766	pharmmapper
P41	Licorice saponin B2	Thymidylate synthase	TYMS	P04818	pharmmapper
P41	Licorice saponin B2	Tryptophanyl-tRNA synthetase, cytoplasmic	WARS1	P23381	pharmmapper
P41	Licorice saponin B2	Angiotensin-converting enzyme	ACE	P12821	swiss target prediction
P41	Licorice saponin B2	Adenosine A3 receptor	ADORA3	P0DMS8	swiss target prediction
P41	Licorice saponin B2	Beta-secretase 1	BACE1	P56817	swiss target prediction
P41	Licorice saponin B2	Acidic fibroblast growth factor	FGF1	P05230	swiss target prediction
P41	Licorice saponin B2	Basic fibroblast growth factor	FGF2	P09038	swiss target prediction
P41	Licorice saponin B2	Heparanase	HPSE	Q9Y251	swiss target prediction
P41	Licorice saponin B2	11-beta-hydroxysteroid dehydrogenase 1	HSD11B1	P28845	swiss target prediction
P41	Licorice saponin B2	11-beta-hydroxysteroid dehydrogenase 2	HSD11B2	P80365	swiss target prediction
P41	Licorice saponin B2	Vascular endothelial growth factor receptor 2	KDR	P35968	swiss target prediction
P41	Licorice saponin B2	Methionine aminopeptidase 2	METAP2	P50579	swiss target prediction
P41	Licorice saponin B2	Kappa Opioid receptor	OPRK1	P41145	swiss target prediction
P41	Licorice saponin B2	Protein kinase C alpha	PRKCA	P17252	swiss target prediction
P41	Licorice saponin B2	Protein-tyrosine phosphatase 1B	PTPN1	P18031	swiss target prediction
P41	Licorice saponin B2	Toll-like receptor (TLR7/TLR9)	TLR9	Q9NR96	swiss target prediction
P41	Licorice saponin B2	Vascular endothelial growth factor A	VEGFA	P15692	swiss target prediction
P44	Licorice saponin J2	Prostatic acid phosphatase	ACP3	P15309	pharmmapper
P44	Licorice saponin J2	Serine--pyruvate aminotransferase	AGXT	P21549	pharmmapper
P44	Licorice saponin J2	RAC-alpha serine/threonine-protein kinase	AKT1	P31749	pharmmapper
P44	Licorice saponin J2	Delta-aminolevulinic acid dehydratase	ALAD	P13716	pharmmapper
P44	Licorice saponin J2	Serum albumin	ALB	P02768	pharmmapper
P44	Licorice saponin J2	Fructose-bisphosphate aldolase A	ALDOA	P04075	pharmmapper
P44	Licorice saponin J2	Scavenger mRNA-decapping enzyme DcpS	AMD1	P17707	pharmmapper
P44	Licorice saponin J2	Angiogenin	ANG	P03950	pharmmapper
P44	Licorice saponin J2	ADP-ribosylation factor 4	ARF4	P18085	pharmmapper
P44	Licorice saponin J2	ADP-ribosylation factor-like protein 5A	ARL5A	Q9Y689	pharmmapper
P44	Licorice saponin J2	Branched-chain-amino-acid aminotransferase, mitochondrial	BCAT2	O15382	pharmmapper
P44	Licorice saponin J2	Tyrosine-protein kinase BTK	BTK	Q06187	pharmmapper
P44	Licorice saponin J2	Complement C1s subcomponent	C1S	P09871	pharmmapper
P44	Licorice saponin J2	Cyclin-A2	CCNA2	P20248	pharmmapper
P44	Licorice saponin J2	Cell division protein kinase 7	CDK7	P50613	pharmmapper
P44	Licorice saponin J2	Chitotriosidase-1	CHIT1	Q13231	pharmmapper
P44	Licorice saponin J2	Carboxypeptidase B	CPB1	P15086	pharmmapper
P44	Licorice saponin J2	Dihydrofolate reductase	DHFR	P00374	pharmmapper
P44	Licorice saponin J2	Thymidylate kinase	DTYMK	P23919	pharmmapper
P44	Licorice saponin J2	Eukaryotic translation initiation factor 4E	EIF4E	P06730	pharmmapper
P44	Licorice saponin J2	Ephrin type-A receptor 2	EPHA2	P29317	pharmmapper
P44	Licorice saponin J2	Prothrombin	F2	P00734	pharmmapper
P44	Licorice saponin J2	Coagulation factor VII	F7	P08709	pharmmapper
P44	Licorice saponin J2	Fatty acid-binding protein, heart	FABP3	P05413	pharmmapper
P44	Licorice saponin J2	Farnesyl pyrophosphate synthetase	FDPS	P14324	pharmmapper
P44	Licorice saponin J2	Glucose-6-phosphate 1-dehydrogenase	G6PD	P11413	pharmmapper
P44	Licorice saponin J2	Trifunctional purine biosynthetic protein adenosine-3	GART	P22102	pharmmapper
P44	Licorice saponin J2	Glutathione reductase, mitochondrial	GSR	P00390	pharmmapper
P44	Licorice saponin J2	Glutathione S-transferase A1	GSTA1	P08263	pharmmapper
P44	Licorice saponin J2	Glutathione S-transferase A3	GSTA3	Q16772	pharmmapper
P44	Licorice saponin J2	Glutathione S-transferase Mu 1	GSTM1	P09488	pharmmapper
P44	Licorice saponin J2	Glutathione S-transferase Mu 2	GSTM2	P28161	pharmmapper
P44	Licorice saponin J2	Glutathione S-transferase omega-1	GSTO1	P78417	pharmmapper
P44	Licorice saponin J2	Glutathione S-transferase P	GSTP1	P09211	pharmmapper
P44	Licorice saponin J2	Maleylacetoacetate isomerase	GSTZ1	GSTZ1	pharmmapper
P44	Licorice saponin J2	Hydroxyacylglutathione hydrolase, mitochondrial	HAGH	Q16775	pharmmapper
P44	Licorice saponin J2	Hepatocyte growth factor	HGF	P14210	pharmmapper
P44	Licorice saponin J2	Glutathione-requiring prostaglandin D synthase	HPGDS	O60760	pharmmapper
P44	Licorice saponin J2	GTPase HRas	HRAS	P01112	pharmmapper
P44	Licorice saponin J2	Estradiol 17-beta-dehydrogenase 1	HSD17B1	P14061	pharmmapper
P44	Licorice saponin J2	Heat shock protein HSP 90-alpha	HSP90AA1	P07900	pharmmapper
P44	Licorice saponin J2	Inosine-5-monophosphate dehydrogenase 1	IMPDH1	P20839	pharmmapper
P44	Licorice saponin J2	Inosine-5-monophosphate dehydrogenase 2	IMPDH2	P12268	pharmmapper
P44	Licorice saponin J2	Inositol-trisphosphate 3-kinase A	ITPKA	P23677	pharmmapper
P44	Licorice saponin J2	Isovaleryl-CoA dehydrogenase, mitochondrial	IVD	P26440	pharmmapper
P44	Licorice saponin J2	Kinesin-like protein KIF11	KIF11	P52732	pharmmapper
P44	Licorice saponin J2	Kynurenine--oxoglutarate transaminase 1	KYAT1	Q16773	pharmmapper
P44	Licorice saponin J2	Proto-oncogene tyrosine-protein kinase LCK	LCK	P06239	pharmmapper
P44	Licorice saponin J2	Neutrophil gelatinase-associated lipocalin	LCN2	P80188	pharmmapper
P44	Licorice saponin J2	Lysozyme C	LYZ	P61626	pharmmapper
P44	Licorice saponin J2	Mitogen-activated protein kinase 10	MAPK10	P53779	pharmmapper
P44	Licorice saponin J2	Mitogen-activated protein kinase 12	MAPK12	P53778	pharmmapper
P44	Licorice saponin J2	NAD-dependent malic enzyme, mitochondrial	ME2	P23368	pharmmapper
P44	Licorice saponin J2	Methionine aminopeptidase 2	METAP2	P50579	pharmmapper
P44	Licorice saponin J2	Neprilysin	MME	P08473	pharmmapper
P44	Licorice saponin J2	Macrophage metalloelastase	MMP12	P39900	pharmmapper
P44	Licorice saponin J2	Stromelysin-1	MMP3	P08254	pharmmapper
P44	Licorice saponin J2	Nucleoside diphosphate kinase B	NME2	P22392	pharmmapper
P44	Licorice saponin J2	Nicotinamide mononucleotide adenylyltransferase 1	NMNAT1	Q9HAN9	pharmmapper
P44	Licorice saponin J2	Nicotinamide mononucleotide adenylyltransferase 3	NMNAT3	Q96T66	pharmmapper
P44	Licorice saponin J2	Nitric oxide synthase, endothelial	NOS3	P29474	pharmmapper
P44	Licorice saponin J2	Ornithine aminotransferase, mitochondrial	OAT	P04181	pharmmapper
P44	Licorice saponin J2	Ornithine carbamoyltransferase, mitochondrial	OTC	P00480	pharmmapper
P44	Licorice saponin J2	Bifunctional 3-phosphoadenosine 5-phosphosulfate synthetase 1	PAPSS1	O43252	pharmmapper
P44	Licorice saponin J2	Phosphoenolpyruvate carboxykinase, cytosolic [GTP]	PCK1	P35558	pharmmapper
P44	Licorice saponin J2	cAMP-specific 3,5-cyclic phosphodiesterase 4D	PDE4D	Q08499	pharmmapper
P44	Licorice saponin J2	Phospholipase A2, membrane associated	PLA2G2A	P14555	pharmmapper
P44	Licorice saponin J2	Pleckstrin homology domain-containing family A member 4	PLEKHA4	Q9H4M7	pharmmapper
P44	Licorice saponin J2	Phosphopantothenoylcysteine decarboxylase	PPCDC	Q96CD2	pharmmapper
P44	Licorice saponin J2	Serine/threonine-protein phosphatase PP1-gamma catalytic subunit	PPP1CC	P36873	pharmmapper
P44	Licorice saponin J2	Tyrosine-protein phosphatase non-receptor type 1	PTPN1	P18031	pharmmapper
P44	Licorice saponin J2	Glycogen phosphorylase, liver form	PYGL	P06737	pharmmapper
P44	Licorice saponin J2	Ras-related C3 botulinum toxin substrate 1	RAC1	P63000	pharmmapper
P44	Licorice saponin J2	Heparin-binding growth factor 1	RHEB	Q15382	pharmmapper
P44	Licorice saponin J2	Non-secretory ribonuclease	RNASE2	P10153	pharmmapper
P44	Licorice saponin J2	Eosinophil cationic protein	RNASE3	P12724	pharmmapper
P44	Licorice saponin J2	Ribonuclease 4	RNASE4	P34096	pharmmapper
P44	Licorice saponin J2	Rho-related GTP-binding protein RhoE	RND3	P61587	pharmmapper
P44	Licorice saponin J2	E-selectin	SELE	P16581	pharmmapper
P44	Licorice saponin J2	Proto-oncogene tyrosine-protein kinase Src	SRC	P12931	pharmmapper
P44	Licorice saponin J2	Estrogen sulfotransferase	SULT1E1	P49888	pharmmapper
P44	Licorice saponin J2	Bile salt sulfotransferase	SULT2A1	Q06520	pharmmapper
P44	Licorice saponin J2	Sulfotransferase family cytosolic 2B member 1	SULT2B1	O00204	pharmmapper
P44	Licorice saponin J2	Protein-glutamine gamma-glutamyltransferase E	TGM3	Q08188	pharmmapper
P44	Licorice saponin J2	Thyroid hormone receptor beta	THRB	P10828	pharmmapper
P44	Licorice saponin J2	Triosephosphate isomerase	TPI1	P60174	pharmmapper
P44	Licorice saponin J2	Tryptase beta-2	TPSB2	P20231	pharmmapper
P44	Licorice saponin J2	Transthyretin	TTR	P02766	pharmmapper
P44	Licorice saponin J2	Thymidylate synthase	TYMS	P04818	pharmmapper
P44	Licorice saponin J2	Uridine-cytidine kinase 2	UCK2	Q9BZX2	pharmmapper
P44	Licorice saponin J2	Tryptophanyl-tRNA synthetase, cytoplasmic	WARS1	P23381	pharmmapper
P44	Licorice saponin J2	Alpha-2a adrenergic receptor	ADRA2A	P08913	swiss target prediction
P44	Licorice saponin J2	Alpha-2b adrenergic receptor	ADRA2B	P18089	swiss target prediction
P44	Licorice saponin J2	Adrenergic receptor alpha-2	ADRA2C	P18825	swiss target prediction
P44	Licorice saponin J2	Gamma-secretase subunit APH-1A	APH1A	Q96BI3	swiss target prediction
P44	Licorice saponin J2	Gamma-secretase subunit APH-1B	APH1B	Q8WW43	swiss target prediction
P44	Licorice saponin J2	Androgen Receptor (by homology)	AR	P10275	swiss target prediction
P44	Licorice saponin J2	Apoptosis regulator Bcl-X	BCL2L1	Q07817	swiss target prediction
P44	Licorice saponin J2	Zinc finger protein GLI1	GLI1	P08151	swiss target prediction
P44	Licorice saponin J2	11-beta-hydroxysteroid dehydrogenase 1	HSD11B1	P28845	swiss target prediction
P44	Licorice saponin J2	11-beta-hydroxysteroid dehydrogenase 2	HSD11B2	P80365	swiss target prediction
P44	Licorice saponin J2	Serotonin 2b (5-HT2b) receptor	HTR2B	P41595	swiss target prediction
P44	Licorice saponin J2	Proto-oncogene c-JUN	JUN	P05412	swiss target prediction
P44	Licorice saponin J2	Matrix metalloproteinase 9	MMP9	P14780	swiss target prediction
P44	Licorice saponin J2	Nicastrin	NCSTN	Q92542	swiss target prediction
P44	Licorice saponin J2	Glucocorticoid receptor	NR3C1	P04150	swiss target prediction
P44	Licorice saponin J2	Presenilin-1	PSEN1	P49768	swiss target prediction
P44	Licorice saponin J2	Presenilin-2	PSEN2	P49810	swiss target prediction
P44	Licorice saponin J2	Gamma-secretase subunit PEN-2	PSENEN	Q9NZ42	swiss target prediction
P44	Licorice saponin J2	Nuclear receptor ROR-gamma	RORC	P51449	swiss target prediction
P44	Licorice saponin J2	Signal transducer and activator of transcription 3	STAT3	P40763	swiss target prediction
P53	Licoricone	Alcohol dehydrogenase class-3	ADH5	P11766	pharmmapper
P53	Licoricone	Aldose reductase	AKR1B1	P15121	pharmmapper
P53	Licoricone	Androgen receptor	AR	P10275	pharmmapper
P53	Licoricone	Carbonic anhydrase 2	CA2	P00918	pharmmapper
P53	Licoricone	Caspase-1	CASP1	P29466	pharmmapper
P53	Licoricone	Cyclin-A2	CCNA2	P20248	pharmmapper
P53	Licoricone	Cell division protein kinase 2	CDK2	P24941	pharmmapper
P53	Licoricone	Serine/threonine-protein kinase Chk1	CHEK1	O14757	pharmmapper
P53	Licoricone	Cytochrome P450 2C9	CYP2C9	P11712	pharmmapper
P53	Licoricone	Deoxycytidine kinase	DCK	P27707	pharmmapper
P53	Licoricone	Receptor tyrosine-protein kinase erbB-4	ERBB4	Q15303	pharmmapper
P53	Licoricone	Estrogen receptor beta	ESR2	Q92731	pharmmapper
P53	Licoricone	Estrogen-related receptor gamma	ESRRG	P62508	pharmmapper
P53	Licoricone	Coagulation factor X	F10	P00742	pharmmapper
P53	Licoricone	Prothrombin	F2	P00734	pharmmapper
P53	Licoricone	Peptidyl-prolyl cis-trans isomerase FKBP1A	FKBP1A	P62942	pharmmapper
P53	Licoricone	Glucokinase	GCK	P35557	pharmmapper
P53	Licoricone	Estrogen receptor	GPER1	Q99527	pharmmapper
P53	Licoricone	Hydroxyacyl-coenzyme A dehydrogenase, mitochondrial	HADH	Q16836	pharmmapper
P53	Licoricone	Tyrosine-protein kinase HCK	HCK	P08631	pharmmapper
P53	Licoricone	Histone deacetylase 8	HDAC8	Q9BY41	pharmmapper
P53	Licoricone	3-hydroxy-3-methylglutaryl-coenzyme A reductase	HMGCR	P04035	pharmmapper
P53	Licoricone	Glutathione-requiring prostaglandin D synthase	HPGDS	O60760	pharmmapper
P53	Licoricone	Corticosteroid 11-beta-dehydrogenase isozyme 1	HSD11B1	P28845	pharmmapper
P53	Licoricone	Heat shock protein HSP 90-alpha	HSP90AA1	P07900	pharmmapper
P53	Licoricone	Kinesin-like protein KIF11	KIF11	P52732	pharmmapper
P53	Licoricone	Mitogen-activated protein kinase 10	MAPK10	P53779	pharmmapper
P53	Licoricone	Mitogen-activated protein kinase 14	MAPK14	Q16539	pharmmapper
P53	Licoricone	Methionine aminopeptidase 2	METAP2	P50579	pharmmapper
P53	Licoricone	Stromelysin-1	MMP3	P08254	pharmmapper
P53	Licoricone	Bile acid receptor	NR1H4	Q96RI1	pharmmapper
P53	Licoricone	Phosphoenolpyruvate carboxykinase, cytosolic [GTP]	PCK1	P35558	pharmmapper
P53	Licoricone	cAMP-specific 3,5-cyclic phosphodiesterase 4B	PDE4B	Q07343	pharmmapper
P53	Licoricone	cAMP-specific 3,5-cyclic phosphodiesterase 4D	PDE4D	Q08499	pharmmapper
P53	Licoricone	Progesterone receptor	PGR	P06401	pharmmapper
P53	Licoricone	cAMP-dependent protein kinase catalytic subunit alpha	PRKACA	P17612	pharmmapper
P53	Licoricone	Tyrosine-protein phosphatase non-receptor type 1	PTPN1	P18031	pharmmapper
P53	Licoricone	Retinoic acid receptor alpha	RARA	P10276	pharmmapper
P53	Licoricone	Renin	REN	P00797	pharmmapper
P53	Licoricone	Retinoic acid receptor RXR-alpha	RXRA	P19793	pharmmapper
P53	Licoricone	Alpha-1-antitrypsin	SERPINA1	P01009	pharmmapper
P53	Licoricone	Serine hydroxymethyltransferase, cytosolic	SHMT1	P34896	pharmmapper
P53	Licoricone	Superoxide dismutase [Mn], mitochondrial	SOD2	P04179	pharmmapper
P53	Licoricone	Transforming growth factor beta-2	TGFB2	P61812	pharmmapper
P53	Licoricone	TGF-beta receptor type-1	TGFBR1	P36897	pharmmapper
P53	Licoricone	Uridine-cytidine kinase 2	UCK2	Q9BZX2	pharmmapper
P53	Licoricone	Acetylcholinesterase	ACHE	P22303	swiss target prediction
P53	Licoricone	Low molecular weight phosphotyrosine protein phosphatase	ACP1	P24666	swiss target prediction
P53	Licoricone	Beta-1 adrenergic receptor	ADRB1	P08588	swiss target prediction
P53	Licoricone	Adrenergic receptor beta	ADRB2	P07550	swiss target prediction
P53	Licoricone	Carbonic anhydrase IV	CA4	P22748	swiss target prediction
P53	Licoricone	Carbonyl reductase [NADPH] 1	CBR1	P16152	swiss target prediction
P53	Licoricone	Glucagon receptor	GCGR	P47871	swiss target prediction
P53	Licoricone	Heat shock protein HSP 90-alpha	HSP90AA1	P07900	swiss target prediction
P53	Licoricone	Interleukin-2	IL2	P60568	swiss target prediction
P53	Licoricone	Maternal embryonic leucine zipper kinase	MELK	Q14680	swiss target prediction
P53	Licoricone	Pyruvate dehydrogenase kinase isoform 1	PDK1	Q15118	swiss target prediction
P53	Licoricone	Serine/threonine-protein kinase PIM1	PIM1	P11309	swiss target prediction
P53	Licoricone	Serine/threonine-protein kinase PIM2	PIM2	Q9P1W9	swiss target prediction
P53	Licoricone	Serine/threonine-protein kinase PIM3	PIM3	Q86V86	swiss target prediction
P53	Licoricone	Protein-tyrosine phosphatase 1B	PTPN1	P18031	swiss target prediction
P70	Glycyrrhetinic acid	ADAM 17	ADAM17	P78536	pharmmapper
P70	Glycyrrhetinic acid	Alcohol dehydrogenase class-3	ADH5	P11766	pharmmapper
P70	Glycyrrhetinic acid	Serum albumin	ALB	P02768	pharmmapper
P70	Glycyrrhetinic acid	Androgen receptor	AR	P10275	pharmmapper
P70	Glycyrrhetinic acid	Beta-secretase 1	BACE1	P56817	pharmmapper
P70	Glycyrrhetinic acid	Carbonic anhydrase 2	CA2	P00918	pharmmapper
P70	Glycyrrhetinic acid	Cyclin-A2	CCNA2	P20248	pharmmapper
P70	Glycyrrhetinic acid	Cell division protein kinase 2	CDK2	P24941	pharmmapper
P70	Glycyrrhetinic acid	Serine/threonine-protein kinase Chk1	CHEK1	O14757	pharmmapper
P70	Glycyrrhetinic acid	Dihydroorotate dehydrogenase, mitochondrial	DHODH	Q02127	pharmmapper
P70	Glycyrrhetinic acid	Prothrombin	F2	P00734	pharmmapper
P70	Glycyrrhetinic acid	Fatty acid-binding protein, adipocyte	FABP4	P15090	pharmmapper
P70	Glycyrrhetinic acid	Vitamin D-binding protein	GC	P02774	pharmmapper
P70	Glycyrrhetinic acid	Estrogen receptor	GPER1	Q99527	pharmmapper
P70	Glycyrrhetinic acid	Glutathione S-transferase A1	GSTA1	P08263	pharmmapper
P70	Glycyrrhetinic acid	Hepatocyte nuclear factor 4-gamma	HNF4G	Q14541	pharmmapper
P70	Glycyrrhetinic acid	Corticosteroid 11-beta-dehydrogenase isozyme 1	HSD11B1	P28845	pharmmapper
P70	Glycyrrhetinic acid	Estradiol 17-beta-dehydrogenase 1	HSD17B1	P14061	pharmmapper
P70	Glycyrrhetinic acid	Kinesin-like protein KIF11	KIF11	P52732	pharmmapper
P70	Glycyrrhetinic acid	Lanosterol synthase	LSS	P48449	pharmmapper
P70	Glycyrrhetinic acid	Mitogen-activated protein kinase 14	MAPK14	Q16539	pharmmapper
P70	Glycyrrhetinic acid	Hepatocyte growth factor receptor	MET	P08581	pharmmapper
P70	Glycyrrhetinic acid	Collagenase 3	MMP13	P45452	pharmmapper
P70	Glycyrrhetinic acid	C-1-tetrahydrofolate synthase, cytoplasmic	MTHFD1	P11586	pharmmapper
P70	Glycyrrhetinic acid	Glucocorticoid receptor	NR3C1	P04150	pharmmapper
P70	Glycyrrhetinic acid	Mineralocorticoid receptor	NR3C2	P08235	pharmmapper
P70	Glycyrrhetinic acid	cAMP-specific 3,5-cyclic phosphodiesterase 4B	PDE4B	Q07343	pharmmapper
P70	Glycyrrhetinic acid	cAMP-specific 3,5-cyclic phosphodiesterase 4D	PDE4D	Q08499	pharmmapper
P70	Glycyrrhetinic acid	Tyrosine-protein phosphatase non-receptor type 1	PTPN1	P18031	pharmmapper
P70	Glycyrrhetinic acid	Tyrosine-protein phosphatase non-receptor type 11	PTPN11	Q06124	pharmmapper
P70	Glycyrrhetinic acid	Retinoic acid receptor alpha	RARA	P10276	pharmmapper
P70	Glycyrrhetinic acid	Retinoic acid receptor RXR-alpha	RXRA	P19793	pharmmapper
P70	Glycyrrhetinic acid	SEC14-like protein 2	SEC14L2	O76054	pharmmapper
P70	Glycyrrhetinic acid	Sex hormone-binding globulin	SHBG	P04278	pharmmapper
P70	Glycyrrhetinic acid	Estrogen sulfotransferase	SULT1E1	P49888	pharmmapper
P70	Glycyrrhetinic acid	Bile salt sulfotransferase	SULT2A1	Q06520	pharmmapper
P70	Glycyrrhetinic acid	Sulfotransferase family cytosolic 2B member 1	SULT2B1	O00204	pharmmapper
P70	Glycyrrhetinic acid	Thyroid hormone receptor beta	THRB	P10828	pharmmapper
P70	Glycyrrhetinic acid	Trafficking protein particle complex subunit 3	TRAPPC3	O43617	pharmmapper
P70	Glycyrrhetinic acid	Transthyretin	TTR	P02766	pharmmapper
P70	Glycyrrhetinic acid	Vitamin D3 receptor	VDR	P11473	pharmmapper
P70	Glycyrrhetinic acid	Aldo-keto reductase family 1 member B10	AKR1B10	O60218	swiss target prediction
P70	Glycyrrhetinic acid	Androgen Receptor	AR	P10275	swiss target prediction
P70	Glycyrrhetinic acid	Dual specificity phosphatase Cdc25A	CDC25A	P30304	swiss target prediction
P70	Glycyrrhetinic acid	Carboxylesterase 2	CES2	O00748	swiss target prediction
P70	Glycyrrhetinic acid	Cytochrome P450 19A1	CYP19A1	P11511	swiss target prediction
P70	Glycyrrhetinic acid	11-beta-hydroxysteroid dehydrogenase 1	HSD11B1	P28845	swiss target prediction
P70	Glycyrrhetinic acid	11-beta-hydroxysteroid dehydrogenase 2	HSD11B2	P80365	swiss target prediction
P70	Glycyrrhetinic acid	Niemann-Pick C1-like protein 1	NPC1L1	Q9UHC9	swiss target prediction
P70	Glycyrrhetinic acid	Protein kinase C eta	PRKCH	P24723	swiss target prediction
P70	Glycyrrhetinic acid	Prostaglandin E synthase	PTGES	O14684	swiss target prediction
P70	Glycyrrhetinic acid	Protein-tyrosine phosphatase 1B	PTPN1	P18031	swiss target prediction
P70	Glycyrrhetinic acid	Protein-tyrosine phosphatase 2C	PTPN11	Q06124	swiss target prediction
P70	Glycyrrhetinic acid	T-cell protein-tyrosine phosphatase	PTPN2	P17706	swiss target prediction
P70	Glycyrrhetinic acid	Corticosteroid binding globulin	SERPINA6	P08185	swiss target prediction
P70	Glycyrrhetinic acid	Sigma opioid receptor	SIGMAR1	Q99720	swiss target prediction
M23	Liquiritin-2H	Histo-blood group ABO system transferase	ABO	P16442	pharmmapper
M23	Liquiritin-2H	Prostatic acid phosphatase	ACP3	P15309	pharmmapper
M23	Liquiritin-2H	ADAM 17	ADAM17	P78536	pharmmapper
M23	Liquiritin-2H	Androgen receptor	AR	P10275	pharmmapper
M23	Liquiritin-2H	Betaine--homocysteine S-methyltransferase 1	BHMT	Q93088	pharmmapper
M23	Liquiritin-2H	Carbonic anhydrase 2	CA2	P00918	pharmmapper
M23	Liquiritin-2H	Caspase-1	CASP1	P29466	pharmmapper
M23	Liquiritin-2H	Caspase-3	CASP3	P42574	pharmmapper
M23	Liquiritin-2H	Cell division protein kinase 2	CDK2	P24941	pharmmapper
M23	Liquiritin-2H	Cell division protein kinase 6	CDK6	Q00534	pharmmapper
M23	Liquiritin-2H	Cathepsin K	CTSK	P43235	pharmmapper
M23	Liquiritin-2H	Deoxycytidine kinase	DCK	P27707	pharmmapper
M23	Liquiritin-2H	Dihydroorotate dehydrogenase, mitochondrial	DHODH	Q02127	pharmmapper
M23	Liquiritin-2H	Epidermal growth factor receptor	EGFR	P00533	pharmmapper
M23	Liquiritin-2H	Leukocyte elastase	ELANE	P08246	pharmmapper
M23	Liquiritin-2H	Ferrochelatase, mitochondrial	FECH	P22830	pharmmapper
M23	Liquiritin-2H	Peroxisome proliferator-activated receptor alpha	FKBP1B	P68106	pharmmapper
M23	Liquiritin-2H	FK506-binding protein 3	FKBP3	Q00688	pharmmapper
M23	Liquiritin-2H	Galactokinase	GALK1	P51570	pharmmapper
M23	Liquiritin-2H	Trifunctional purine biosynthetic protein adenosine-3	GART	P22102	pharmmapper
M23	Liquiritin-2H	Glucose-6-phosphate isomerase	GPI	P06744	pharmmapper
M23	Liquiritin-2H	Glutathione reductase, mitochondrial	GSR	P00390	pharmmapper
M23	Liquiritin-2H	Glutathione S-transferase A1	GSTA1	P08263	pharmmapper
M23	Liquiritin-2H	3-hydroxy-3-methylglutaryl-coenzyme A reductase	HMGCR	P04035	pharmmapper
M23	Liquiritin-2H	Heat shock protein HSP 90-alpha	HSP90AA1	P07900	pharmmapper
M23	Liquiritin-2H	Galectin-3	LGALS3	P17931	pharmmapper
M23	Liquiritin-2H	Lysozyme C	LYZ	P61626	pharmmapper
M23	Liquiritin-2H	Endoplasmic reticulum mannosyl-oligosaccharide 1,2-alpha-mannosidase	MAN1B1	Q9UKM7	pharmmapper
M23	Liquiritin-2H	Mitogen-activated protein kinase 10	MAPK10	P53779	pharmmapper
M23	Liquiritin-2H	Methionine aminopeptidase 2	METAP2	P50579	pharmmapper
M23	Liquiritin-2H	Macrophage metalloelastase	MMP12	P39900	pharmmapper
M23	Liquiritin-2H	Stromelysin-1	MMP3	P08254	pharmmapper
M23	Liquiritin-2H	C-1-tetrahydrofolate synthase, cytoplasmic	MTHFD1	P11586	pharmmapper
M23	Liquiritin-2H	Mineralocorticoid receptor	NR3C2	P08235	pharmmapper
M23	Liquiritin-2H	Phenylalanine-4-hydroxylase	PAH	P00439	pharmmapper
M23	Liquiritin-2H	Bifunctional 3-phosphoadenosine 5-phosphosulfate synthetase 1	PAPSS1	O43252	pharmmapper
M23	Liquiritin-2H	3-phosphoinositide-dependent protein kinase 1	PDPK1	O15530	pharmmapper
M23	Liquiritin-2H	Progesterone receptor	PGR	P06401	pharmmapper
M23	Liquiritin-2H	Proto-oncogene serine/threonine-protein kinase Pim-1	PIM1	P11309	pharmmapper
M23	Liquiritin-2H	Phospholipase A2, membrane associated	PLA2G2A	P14555	pharmmapper
M23	Liquiritin-2H	Urokinase-type plasminogen activator	PLAU	P00749	pharmmapper
M23	Liquiritin-2H	cAMP-dependent protein kinase catalytic subunit alpha	PRKACA	P17612	pharmmapper
M23	Liquiritin-2H	Tyrosine-protein phosphatase non-receptor type 1	PTPN1	P18031	pharmmapper
M23	Liquiritin-2H	Alpha-1-antitrypsin	SERPINA1	P01009	pharmmapper
M23	Liquiritin-2H	Sex hormone-binding globulin	SHBG	P04278	pharmmapper
M23	Liquiritin-2H	Signal transducer and activator of transcription 1-alpha/beta	STAT1	P42224	pharmmapper
M23	Liquiritin-2H	Sulfotransferase family cytosolic 2B member 1	SULT2B1	O00204	pharmmapper
M23	Liquiritin-2H	Protein-glutamine gamma-glutamyltransferase E	TGM3	Q08188	pharmmapper
M23	Liquiritin-2H	Thymidine kinase, cytosolic	TK1	P04183	pharmmapper
M23	Liquiritin-2H	Tryptase beta-2	TPSB2	P20231	pharmmapper
M23	Liquiritin-2H	UDP-N-acetylhexosamine pyrophosphorylase	UAP1	Q16222	pharmmapper
M23	Liquiritin-2H	Uridine-cytidine kinase 2	UCK2	Q9BZX2	pharmmapper
M23	Liquiritin-2H	Acetylcholinesterase	ACHE	P22303	swiss target prediction
M23	Liquiritin-2H	Adenosine A1 receptor (by homology)	ADORA1	P30542	swiss target prediction
M23	Liquiritin-2H	Adrenergic receptor alpha-2	ADRA2C	P18825	swiss target prediction
M23	Liquiritin-2H	Aldose reductase (by homology)	AKR1B1	P15121	swiss target prediction
M23	Liquiritin-2H	Aldehyde dehydrogenase	ALDH2	P05091	swiss target prediction
M23	Liquiritin-2H	Carbonic anhydrase XII	CA12	O43570	swiss target prediction
M23	Liquiritin-2H	Carbonic anhydrase II	CA2	P00918	swiss target prediction
M23	Liquiritin-2H	Carbonic anhydrase IV	CA4	P22748	swiss target prediction
M23	Liquiritin-2H	Carbonic anhydrase VII	CA7	P43166	swiss target prediction
M23	Liquiritin-2H	Interleukin-2	IL2	P60568	swiss target prediction
M23	Liquiritin-2H	NADPH oxidase 4	NOX4	Q9NPH5	swiss target prediction
M23	Liquiritin-2H	Quinone reductase 2	NQO2	P16083	swiss target prediction
M23	Liquiritin-2H	Ribosomal protein S6 kinase alpha 3	RPS6KA3	P51812	swiss target prediction
M23	Liquiritin-2H	TNF-alpha	TNF	P01375	swiss target prediction
[truncated: 910 more rows]

## Sheet: 3-Remove duplicates
Prototype							Metabolism
Conpounds	Target	Gene symbol	Uniprot id	Source			Conpounds	Target	Gene symbol	Uniprot id	Source
P3、P4、P5、P6、P8、P9、P10、P22、P23、P24、P25、P30、P31、P37	Histo-blood group ABO system transferase	ABO	P16442	pharmmapper			M23、M34、M39、M47、M53、M93、M100、M106、M121、M134	Histo-blood group ABO system transferase	ABO	P16442	pharmmapper
P3、P32	Alpha-amylase 1	AMY1A	P0DUB6	pharmmapper			M93、M23、M39、M157	Disintegrin and metalloproteinase domain-containing protein 17	ADAM17	P78536	pharmmapper
P2、P4、P5、P6、P7、P8、P9、P10、P12、P15、P22、P24、P29、P30、P31、P37、P39、P41、P53、P70	Carbonic anhydrase 2	CA2	P00918	pharmmapper			M34、M47、M60、M121	Proto-oncogene tyrosine-protein kinase ABL1	ABL1	P00519	pharmmapper
P22、P24	Medium-chain specific acyl-CoA dehydrogenase, mitochondrial	ACADM	P11310	pharmmapper			M151	Medium-chain specific acyl-CoA dehydrogenase, mitochondrial	ACADM	P11310	pharmmapper
P10	Acetyl-CoA acetyltransferase, mitochondrial	ACAT1	P24752	pharmmapper			M23、M53、M60、M118	Prostatic acid phosphatase	ACP3	P15309	pharmmapper
P41	Angiotensin-converting enzyme	ACE	P12821	pharmmapper			M47	ADAM 33	ADAM33	Q9BZ11	pharmmapper
P70	ADAM 17	ADAM17	P78536	pharmmapper			M118	Alcohol dehydrogenase 1C	ADH1C	P00326	pharmmapper
P15、P24、P25、P30、P32、P37、P41、P53、P70	Alcohol dehydrogenase class-3	ADH5	P11766	pharmmapper			M118、M121、M151、M157	Alcohol dehydrogenase class-3	ADH5	P11766	pharmmapper
P3	Adenosine kinase	ADK	P55263	pharmmapper			M151	Adenosine kinase	ADK	P55263	pharmmapper
P4、P5、P7、P9、P11、P12	Adenosine A1 receptor	ADORA1	P30542	pharmmapper			M34、M118、M134、M150、M157	Aldo-keto reductase family 1 member C3	AKR1C3	P42330	pharmmapper
P3、P5、P6	Adenosylhomocysteinase	AHCY	P23526	pharmmapper			M134	Delta-aminolevulinic acid dehydratase	ALAD	P13716	pharmmapper
P2、P3、P4、P5、P6、P7、P8、P9、P10、P15、P22、P23、P25、P29、P30、P37、P53、P11、M23	Aldose reductase	AKR1B1	P15121	pharmmapper			M118、M134、M150、M151、M157	Serum albumin	ALB	P02768	pharmmapper
P22、P24、P37、P39、P41	Aldo-keto reductase family 1 member C3	AKR1C3	P42330	pharmmapper			M118	Fructose-bisphosphate aldolase A	ALDOA	P04075	pharmmapper
P23、P30、P31、P32、P39、P41、P44	RAC-alpha serine/threonine-protein kinase	AKT1	P31749	pharmmapper			M47、M53、M93	S-adenosylmethionine decarboxylase proenzyme	AMD1	P17707	pharmmapper
P25、P31、P32、P44	Delta-aminolevulinic acid dehydratase	ALAD	P13716	pharmmapper			M34、M39、M47	Alpha-amylase 1	AMY1A	P0DUB6	pharmmapper
P22、P23、P24、P25、P29、P30、P31、P32、P37、P39、P41、P44、P70	Serum albumin	ALB	P02768	pharmmapper			M39、M47、M53、M60、M100	Pancreatic alpha-amylase	AMY2A	P04746	pharmmapper
P9、P29	Aldehyde dehydrogenase	ALDH2	P05091	pharmmapper			M47、M53、M93、M118	Angiogenin	ANG	P03950	pharmmapper
P15	Arachidonate 12-lipoxygenase	ALOX12	P18054	pharmmapper			M118	ADP-ribosylation factor 4	ARF4	P18085	pharmmapper
P2、P3、P4、P5、P6、P8、P10、P22、P39	Pancreatic alpha-amylase	AMY2A	P04746	pharmmapper			M93	Arginase-2, mitochondrial	ARG2	P78540	pharmmapper
P3、P6、P7、P8、P10、P12、P22、P23、P24、P25、P31、P32、P37、P39、P41、P44	Angiogenin	ANG	P03950	pharmmapper			M134、M151、M157	Retinol-binding protein 4	ARHGAP1	Q07960	pharmmapper
P5	Apoptotic protease-activating factor 1	APAF1	O14727	pharmmapper			M47、M53、M60	ADP-ribosylation factor-like protein 5A	ARL5A	Q9Y689	pharmmapper
P31	Serum amyloid P-component	APCS	P02743	pharmmapper			M118、M134	Branched-chain-amino-acid aminotransferase, mitochondrial	BCAT2	O15382	pharmmapper
P22、P23、P24、P25、P30、P32、P37、P39、P44	Gamma-secretase subunit APH-1A	APH1A	Q96BI3	pharmmapper			M60、M93、M106	Betaine--homocysteine S-methyltransferase 1	BHMT	Q93088	pharmmapper
P4、P5、P23、P24、P32、P39、P44	ADP-ribosylation factor 4	ARF4	P18085	pharmmapper			M100	Baculoviral IAP repeat-containing protein 7	BIRC7	Q96CA5	pharmmapper
P3、P4、P5、P8、P9	Arginase-2, mitochondrial	ARG2	P78540	pharmmapper			M150	B-Raf proto-oncogene serine/threonine-protein kinase	BRAF	P15056	pharmmapper
P4、P5、P8、P44	ADP-ribosylation factor-like protein 5A	ARL5A	Q9Y689	pharmmapper			M39、M47、M53、M93、M100	ADP-ribosyl cyclase 2	BST1	P28907	pharmmapper
P5	ADP-ribosylation factor-like protein 5B	ARL5B	Q96KC2	pharmmapper			M118	Tyrosine-protein kinase BTK	BTK	Q06187	pharmmapper
P22、P23、P24、P25、P31	Sodium/potassium-transporting ATPase alpha-1 chain	ATP1A1	P05023	pharmmapper			M118	Complement C1s subcomponent	C1S	P09871	pharmmapper
P4、P5、P8、P10、P15、P25、P29、P30、P37、P41、P70	Beta-secretase 1	BACE1	P56817	pharmmapper			M118	Complement component C8 gamma chain	C8G	P07360	pharmmapper
P7	Cholinesterase	BCHE	P06276	pharmmapper			M39	Carbonic anhydrase 1	CA1	P00915	pharmmapper
P22、P23、P24、P25、P30、P31、P32、P37、P39、P44	Apoptosis regulator Bcl-X	BCL2L1	Q07817	pharmmapper			M23、M47、M53、M106、M121	Caspase-1	CASP1	P29466	pharmmapper
P6	Baculoviral IAP repeat-containing protein 7	BIRC7	Q96CA5	pharmmapper			M93	C-C motif chemokine 5	CCL5	P13501	pharmmapper
P23、P25、P32、P39、P41	Flavin reductase	BLVRB	P30043	pharmmapper			M34、M39、M47、M53、M93、M100、M118、M134、M150、M151、M157	Cyclin-A2	CCNA2	P20248	pharmmapper
P11	B-Raf proto-oncogene serine/threonine-protein kinase	BRAF	P15056	pharmmapper			M47、M53	CD209 antigen	CD209	Q9NNX6	pharmmapper
P3、P5、P6、P8	ADP-ribosyl cyclase 2	BST1	P28907	pharmmapper			M47	Cell division control protein 42 homolog	CDC42	P60953	pharmmapper
P23、P39、P41、P44	Tyrosine-protein kinase BTK	BTK	Q06187	pharmmapper			M23、M34、M39、M47、M53、M60、M93、M100、M106、M118、M121、M151、M157	Cell division protein kinase 2	CDK2	P24941	pharmmapper
P22、P25、P31、P37、P41、P44	Complement C1s subcomponent	C1S	P09871	pharmmapper			M23、M47、M93、M100、M106	Cell division protein kinase 6	CDK6	Q00534	pharmmapper
P2、P8、P9	Carbonic anhydrase I	CA1	P00915	pharmmapper			M118、M134	Cell division protein kinase 7	CDK7	P50613	pharmmapper
P4、P5、P10、P12、P15、P22、P23、P29、P31	Caspase-3	CASP3	P42574	pharmmapper			M47	Liver carboxylesterase 1	CES1	P23141	pharmmapper
P3、P5、P6、P8	C-C motif chemokine 5	CCL5	P13501	pharmmapper			M150	Complement factor D	CFD	P00746	pharmmapper
P2、P3、P4、P5、P6、P8、P9、P29、P44、P53、P70	Cyclin-A2	CCNA2	P20248	pharmmapper			M34、M39、M53、M60、M100、M106、M118、M121、M157	Serine/threonine-protein kinase Chk1	CHEK1	O14757	pharmmapper
P2	Cyclin-D1	CCND1	P24385	pharmmapper			M34、M47、M53、M60、M93、M150	Chitotriosidase-1	CHIT1	Q13231	pharmmapper
P3、P4、P5、P6、P8、P9、P23、P30	CD209 antigen	CD209	Q9NNX6	pharmmapper			M134	Carboxypeptidase B	CPB1	P15086	pharmmapper
P8、P9	Cytidine deaminase	CDA	P32320	pharmmapper			M150	Cellular retinoic acid-binding protein 2	CRABP2	P29373	pharmmapper
P70	Dual specificity phosphatase Cdc25A	CDC25A	P30304	pharmmapper			M93	Cathepsin B	CTSB	P07858	pharmmapper
P3、P4、P5、P6、P7、P8、P9、P10、P11、P12、P15、P24、P29、P30、P37、P39、P53、P70	Cell division protein kinase 2	CDK2	P24941	pharmmapper			M93、M100、M134、M150	Cathepsin K	CTSK	P43235	pharmmapper
P2	Cyclin-dependent kinase 4	CDK4	P11802	pharmmapper			M60、M121	Cathepsin S	CTSS	P25774	pharmmapper
P5、P22、P23、P25、P30、P31、P32、P37、P39、P41、P44	Cell division protein kinase 7	CDK7	P50613	pharmmapper			M118、M157	Cytochrome P450 2C8	CYP2C8	P10632	pharmmapper
P6	Liver carboxylesterase 1	CES1	P23141	pharmmapper			M39、M100、M106	Cytochrome P450 2C9	CYP2C9	P11712	pharmmapper
P70	Carboxylesterase 2	CES2	O00748	pharmmapper			M23、M34、M39、M93、M100、M121	Deoxycytidine kinase	DCK	P27707	pharmmapper
P3、P4、P5、P6、P9、P10、P22、P23、P30、P41、P44	Chitotriosidase-1	CHIT1	Q13231	pharmmapper			M47、M53	L-xylulose reductase	DCXR	Q7Z4W1	pharmmapper
P29	Neuronal acetylcholine receptor protein alpha-7 subunit	CHRNA7	P36544	pharmmapper			M47、M53、M60	Dihydrofolate reductase	DHFR	P00374	pharmmapper
P3、P4、P6	Dual specificity protein kinase CLK1	CLK1	P49759	pharmmapper			M23、M150、M151、M157	Dihydroorotate dehydrogenase, mitochondrial	DHODH	Q02127	pharmmapper
P6、P25	Chymase	CMA1	P23946	pharmmapper			M134	Dipeptidase 1	DPEP1	P16444	pharmmapper
P15	Catechol O-methyltransferase	COMT	P21964	pharmmapper			M60	Dipeptidyl peptidase 4	DPP4	P27487	pharmmapper
P23、P41	Cellular retinoic acid-binding protein 2	CRABP2	P29373	pharmmapper			M34、M60、M100、M134	Thymidylate kinase	DTYMK	P23919	pharmmapper
P23、P30、P39	Casein kinase II subunit alpha	CSNK2A1	P68400	pharmmapper			M118	Early endosome antigen 1	EEA1	Q15075	pharmmapper
P32、P39	Cathepsin G	CTSG	P08311	pharmmapper			M39、M60、M100、M118	Eukaryotic translation initiation factor 4E	EIF4E	P06730	pharmmapper
P3、P5、P8、P15	Cathepsin K	CTSK	P43235	pharmmapper			M23、M47、M100、M106、M121	Leukocyte elastase	ELANE	P08246	pharmmapper
P8、P9	Cathepsin S	CTSS	P25774	pharmmapper			M118、M134	Ephrin type-A receptor 2	EPHA2	P29317	pharmmapper
P4、P5、P6、P7、P8、P11、P12、P15、P29、P70	Cytochrome P450 19A1	CYP19A1	P11511	pharmmapper			M93、M134	Ephrin type-B receptor 4	EPHB4	P54760	pharmmapper
P3、P10、P24、P31、P53	Cytochrome P450 2C9	CYP2C9	P11712	pharmmapper			M53	Receptor tyrosine-protein kinase erbB-4	ERBB4	Q15303	pharmmapper
P25、P29	Death-associated protein kinase 1	DAPK1	P53355	pharmmapper			M93	3 histone mRNA exonuclease 1	ERI1	Q8IV48	pharmmapper
P3、P7、P11、P12、P15、P29、P53	Deoxycytidine kinase	DCK	P27707	pharmmapper			M39、M100、M150	Estrogen-related receptor gamma	ESRRG	P62508	pharmmapper
P5、P8、P32、P39、P44	Scavenger mRNA-decapping enzyme DcpS	DCPS	Q96C86	pharmmapper			M39、M93、M134、M150、M151	Coagulation factor X	F10	P00742	pharmmapper
P8、P22	L-xylulose reductase	DCXR	Q7Z4W1	pharmmapper			M47、M53、M60、M106、M121	Coagulation factor XI	F11	P03951	pharmmapper
P3、P4、P5、P6、P8、P10、P15、P22、P23、P25、P29、P30、P31、P32、P37、P39、P41、P44	Dihydrofolate reductase	DHFR	P00374	pharmmapper			M118	Coagulation factor VII	F7	P08709	pharmmapper
P7、P9、P70	Dihydroorotate dehydrogenase, mitochondrial	DHODH	Q02127	pharmmapper			M118	Fatty acid-binding protein, heart	FABP3	P05413	pharmmapper
P4、P8	Histone-lysine N-methyltransferase, H3 lysine-79 specific	DOT1L	Q8TEK3	pharmmapper			M118	Fatty acid-binding protein, epidermal	FABP5	Q01469	pharmmapper
P24、P39	Dipeptidase 1	DPEP1	P16444	pharmmapper			M100、M134	Gastrotropin	FABP6	P51161	pharmmapper
P3、P9	Dipeptidyl peptidase 4	DPP4	P27487	pharmmapper			M118、M134、M157	Fatty acid-binding protein, brain	FABP7	O15540	pharmmapper
P32	Dopamine D1 receptor	DRD1	P21728	pharmmapper			M23、M100、M106、M150、M157	Ferrochelatase, mitochondrial	FECH	P22830	pharmmapper
P2	Dual specificity protein phosphatase 6	DUSP6	Q16828	pharmmapper			M34	Basic fibroblast growth factor receptor 1	FGFR1	P11362	pharmmapper
P3、P6、P30	Deoxyuridine 5-triphosphate nucleotidohydrolase, mitochondrial	DUT	P33316	pharmmapper			M34	Fibrinogen gamma chain	FGG	P02679	pharmmapper
P25、P30、P41	Early endosome antigen 1	EEA1	Q15075	pharmmapper			M93	Bis(5-adenosyl)-triphosphatase	FHIT	P49789	pharmmapper
P25、P2、P29	Epidermal growth factor receptor	EGFR	P00533	pharmmapper			M34、M60、M100、M106、M121、M134、M151	Peptidyl-prolyl cis-trans isomerase FKBP1A	FKBP1A	P62942	pharmmapper
P2、P4、P7、P11、P12、P29	Leukocyte elastase	ELANE	P08246	pharmmapper			M47、M60、P24、M23、M100、M157	Peptidyl-prolyl cis-trans isomerase FKBP1B	FKBP1B	P68106	pharmmapper
P23、P25、P30、P32、P37、P39、P44	Ephrin type-A receptor 2	EPHA2	P29317	pharmmapper			M23、M47、M53、M60、M93、M100	FK506-binding protein 3	FKBP3	Q00688	pharmmapper
P10	Ephrin type-B receptor 4	EPHB4	P54760	pharmmapper			M93	Protein farnesyltransferase/geranylgeranyltransferase type-1 subunit alpha	FNTA	P49354	pharmmapper
P4、P5、P10	Epoxide hydratase	EPHX2	P34913	pharmmapper			M118	Glucose-6-phosphate 1-dehydrogenase	G6PD	P11413	pharmmapper
P7、P11、P12	Estrogen receptor alpha	ESR1	P03372	pharmmapper			M93	UDP-glucose 4-epimerase	GALE	Q14376	pharmmapper
P5、P37、P53	Coagulation factor X	F10	P00742	pharmmapper			M23、M53	Galactokinase	GALK1	P51570	pharmmapper
P6、P29、P39	Coagulation factor XI	F11	P03951	pharmmapper			M23、M53、M100、M106	Trifunctional purine biosynthetic protein adenosine-3	GART	P22102	pharmmapper
P29	Coagulation factor VII/tissue factor	F3	P13726	pharmmapper			M134	Glycine amidinotransferase, mitochondrial	GATM	P50440	pharmmapper
P22、P24、P25、P31、P37、P39、P41、P44	Fatty acid-binding protein, heart	FABP3	P05413	pharmmapper			M47、M60	Glucosylceramidase	GBA	A0A068F658	pharmmapper
P24、P25、P31、P32、P39、P70	Fatty acid-binding protein, adipocyte	FABP4	P15090	pharmmapper			M150、M151、M157	Vitamin D-binding protein	GC	P02774	pharmmapper
P22、P24、P25、P32	Fatty acid-binding protein, epidermal	FABP5	Q01469	pharmmapper			M47、M53、M60	Platelet glycoprotein Ib alpha chain	GP1BA	P07359	pharmmapper
P24	Gastrotropin	FABP6	P51161	pharmmapper			M39、M47、M53、M93、M100、M150	Estrogen receptor	GPER1	Q99527	pharmmapper
P24、P25、P32、P37、P39	Fatty acid-binding protein, brain	FABP7	O15540	pharmmapper			M23、M60、M106	Glucose-6-phosphate isomerase	GPI	P06744	pharmmapper
P23、P31	Squalene synthetase (by homology)	FDFT1	P37268	pharmmapper			M118	Growth factor receptor-bound protein 2	GRB2	P62993	pharmmapper
P11、P24	Ferrochelatase, mitochondrial	FECH	P22830	pharmmapper			M23、M47、M100、M106、M118、M134	Glutathione reductase, mitochondrial	GSR	P00390	pharmmapper
P41	Acidic fibroblast growth factor	FGF1	P05230	pharmmapper			M23、M39、M53、M93、M118、M150、M151、M157	Glutathione S-transferase A1	GSTA1	P08263	pharmmapper
P3	Bis(5-adenosyl)-triphosphatase	FHIT	P49789	pharmmapper			M39	Glutathione S-transferase A3	GSTA3	Q16772	pharmmapper
P5、P10、P11、P24、P30、P31、P53	Peptidyl-prolyl cis-trans isomerase FKBP1A	FKBP1A	P62942	pharmmapper			M118、M134	Glutathione S-transferase Mu 1	GSTM1	P09488	pharmmapper
P3、P6、P8、P10、P24	Peptidyl-prolyl cis-trans isomerase FKBP1B	FKBP1B	P68106	pharmmapper			M34、M93	Glutathione S-transferase Mu 2	GSTM2	P28161	pharmmapper
P4、P5、P6、P8、P10、P30	FK506-binding protein 3	FKBP3	Q00688	pharmmapper			M47、M118、M134、M151、M157	Glutathione S-transferase P	GSTP1	P09211	pharmmapper
P32、P37、P39、P44	Glucose-6-phosphate 1-dehydrogenase	G6PD	P11413	pharmmapper			M34、M118、M134	Glutathione S-transferase theta-2	GSTT2	P0CG29	pharmmapper
P3、P39、P41	UDP-glucose 4-epimerase	GALE	Q14376	pharmmapper			M118	Maleylacetoacetate isomerase	GSTZ1	GSTZ1	pharmmapper
P5、P10	Galactokinase	GALK1	P51570	pharmmapper			M34、M47、M60、M93、M100、M118	Hydroxyacyl-coenzyme A dehydrogenase, mitochondrial	HADH	Q16836	pharmmapper
P22	Glycine amidinotransferase, mitochondrial	GATM	P50440	pharmmapper			M93	Tyrosine-protein kinase HCK	HCK	P08631	pharmmapper
P22、P31、P70	Vitamin D-binding protein	GC	P02774	pharmmapper			M34、M53、M134	Histone deacetylase 8	HDAC8	Q9BY41	pharmmapper
P22、P23、P30、P31	Glutaryl-CoA dehydrogenase, mitochondrial	GCDH	Q92947	pharmmapper			M47、M53、M60	Beta-hexosaminidase beta chain	HEXB	P07686	pharmmapper
P53	Glucagon receptor	GCGR	P47871	pharmmapper			M53	Histidine triad nucleotide-binding protein 1	HINT1	P49773	pharmmapper
P22、P23、P24、P25、P30、P31、P32、P37、P39、P44	Zinc finger protein GLI1	GLI1	P08151	pharmmapper			M93	Hexokinase-1	HK1	P19367	pharmmapper
P25、P31	Glycine receptor subunit alpha-1	GLRA1	P23415	pharmmapper			M23、M34、M39、M53、M134、M150	3-hydroxy-3-methylglutaryl-coenzyme A reductase	HMGCR	P04035	pharmmapper
P3	GMP reductase 1	GMPR	P36959	pharmmapper			M151	Hepatocyte nuclear factor 4-gamma	HNF4G	Q14541	pharmmapper
P3、P32	GMP reductase 2	GMPR2	Q9P2T1	pharmmapper			M34、M53	Histamine N-methyltransferase	HNMT	P50135	pharmmapper
P3、P5、P6、P10	Glucosamine-6-phosphate isomerase	GNPDA1	P46926	pharmmapper			M39、M47、M53、M60、M118	Glutathione-requiring prostaglandin D synthase	HPGDS	O60760	pharmmapper
P3、P4、P5、P8、P9、P10	Platelet glycoprotein Ib alpha chain	GP1BA	P07359	pharmmapper			M93	Hypoxanthine-guanine phosphoribosyltransferase	HPRT1	P00492	pharmmapper
P9、P10、P11、P12、P15、P29、P31、P37、P53、P70	Estrogen receptor	GPER1	Q99527	pharmmapper			M47	Heat shock cognate 71 kDa protein	HSPA8	P11142	pharmmapper
P4、P6、P7、P8、P23	Glucose-6-phosphate isomerase	GPI	P06744	pharmmapper			M60、M93	Insulin-like growth factor IA	IGF1	P05019	pharmmapper
P2	G-protein coupled receptor 35	GPR35	Q9HC97	pharmmapper			M53、M106	Inositol monophosphatase	IMPA1	P29218	pharmmapper
P4、P5、P6、P7、P8、P9、P15、P22、P23、P24、P25、P29、P30、P31、P32、P39、P41	Glycogen synthase kinase-3 beta	GSK3B	P49841	pharmmapper			M134	Inosine-5-monophosphate dehydrogenase 1	IMPDH1	P20839	pharmmapper
P4、P8、P15、P23、P25、P30、P32、P39、P41、P44、P70	Glutathione S-transferase A1	GSTA1	P08263	pharmmapper			M93	Interferon-stimulated gene 20 kDa protein	IRAK4	Q9NWZ3	pharmmapper
P23、P25、P41、P44	Glutathione S-transferase A3	GSTA3	Q16772	pharmmapper			M60、M100、M118	Isovaleryl-CoA dehydrogenase, mitochondrial	IVD	P26440	pharmmapper
P3、P5、P9、P22、P23、P25、P32、P37、P39、P41、P44	Glutathione S-transferase Mu 1	GSTM1	P09488	pharmmapper			M100	Tyrosine-protein kinase JAK2	JAK2	O60674	pharmmapper
P23、P25、P29、P32、P44	Glutathione S-transferase Mu 2	GSTM2	P28161	pharmmapper			M53	Histone acetyltransferase PCAF	KAT2B	Q92831	pharmmapper
P44	Glutathione S-transferase omega-1	GSTO1	P78417	pharmmapper			M47、M53、M100、M134、M150、M151、M157	Kinesin-like protein KIF11	KIF11	P52732	pharmmapper
P3、P6、P23、P24、P25、P30、P31、P32、P37、P39、P41、P44	Glutathione S-transferase P	GSTP1	P09211	pharmmapper			M118	Mast/stem cell growth factor receptor	KIT	P10721	pharmmapper
P22、P23、P25、P30、P39、P41	Glutathione S-transferase theta-2	GSTT2	P0CG29	pharmmapper			M93	Histone-lysine N-methyltransferase SETD8	KMT5A	Q9NQR1	pharmmapper
P5、P22、P25、P32、P39、P41、P44	Maleylacetoacetate isomerase	GSTZ1	GSTZ1	pharmmapper			M134	Kynurenine--oxoglutarate transaminase 1	KYAT1	Q16773	pharmmapper
P3、P4、P5、P6、P8、P9、P10、P22、P23、P29、P30、P39、P41、P53	Hydroxyacyl-coenzyme A dehydrogenase, mitochondrial	HADH	Q16836	pharmmapper			M93	Proto-oncogene tyrosine-protein kinase LCK	LCK	P06239	pharmmapper
P22、P23、P25、P30、P31、P39、P41、P44	Hydroxyacylglutathione hydrolase, mitochondrial	HAGH	Q16775	pharmmapper			M118、M134	Neutrophil gelatinase-associated lipocalin	LCN2	P80188	pharmmapper
P4、P7、P9、P15、P53	Tyrosine-protein kinase HCK	HCK	P08631	pharmmapper			M93	L-lactate dehydrogenase B chain	LDHB	P07195	pharmmapper
P53	Histone deacetylase 8	HDAC8	Q9BY41	pharmmapper			M47	Galectin-2	LGALS2	P05162	pharmmapper
P3、P5、P10	Beta-hexosaminidase beta chain	HEXB	P07686	pharmmapper			M23、M134	Galectin-3	LGALS3	P17931	pharmmapper
P23、P44	Hepatocyte growth factor	HGF	P14210	pharmmapper			M118	Galectin-7	LGALS7	P47929	pharmmapper
P3、P4、P5、P8、P9	Histidine triad nucleotide-binding protein 1	HINT1	P49773	pharmmapper			M93、M151	Lanosterol synthase	LSS	P48449	pharmmapper
P3、P8、P9、P10	Hexokinase-1	HK1	P19367	pharmmapper			M34、M121	Leukotriene A-4 hydrolase	LTA4H	P09960	pharmmapper
P4、P5、P8、P9、P10、P24、P29、P37、P39、P53	3-hydroxy-3-methylglutaryl-coenzyme A reductase	HMGCR	P04035	pharmmapper			M23、M118	Lysozyme C	LYZ	P61626	pharmmapper
P24、P70	Hepatocyte nuclear factor 4-gamma	HNF4G	Q14541	pharmmapper			M23、M47、M53、M60、M93	Endoplasmic reticulum mannosyl-oligosaccharide 1,2-alpha-mannosidase	MAN1B1	Q9UKM7	pharmmapper
P3、P6、P10、P30	Histamine N-methyltransferase	HNMT	P50135	pharmmapper			M150、M151	Amine oxidase [flavin-containing] B	MAOB	P27338	pharmmapper
P23、P32、P44、P53	Glutathione-requiring prostaglandin D synthase	HPGDS	O60760	pharmmapper			M134、M150	Dual specificity mitogen-activated protein kinase kinase 1	MAP2K1	Q02750	pharmmapper
P2	Serine protease hepsin	HPN	P05981	pharmmapper			M150、M151	Mitogen-activated protein kinase 1	MAPK1	P28482	pharmmapper
P4	Hypoxanthine-guanine phosphoribosyltransferase	HPRT1	P00492	pharmmapper			M23、M53、M60、M118、M134	Mitogen-activated protein kinase 10	MAPK10	P53779	pharmmapper
P41	Heparanase	HPSE	Q9Y251	pharmmapper			M118、M134	Mitogen-activated protein kinase 12	MAPK12	P53778	pharmmapper
P22、P23、P24、P25、P30、P31、P32、P37、P39、P41、P44、P70	11-beta-hydroxysteroid dehydrogenase 2	HSD11B2	P80365	pharmmapper			M34、M39、M47、M60、M93、M100、M106、M121、M150、M151、M157	Mitogen-activated protein kinase 14	MAPK14	Q16539	pharmmapper
P8、P10	Heat shock cognate 71 kDa protein	HSPA8	P11142	pharmmapper			M118	MAP kinase-activated protein kinase 2	MAPKAPK2	P49137	pharmmapper
P30、P32、P37、P39、P44	Serotonin 2b (5-HT2b) receptor	HTR2B	P41595	pharmmapper			M47、M93、M118	NAD-dependent malic enzyme, mitochondrial	ME2	P23368	pharmmapper
P30	Insulin-like growth factor 1 receptor	IGF1R	P08069	pharmmapper			M53、M151、M157	Hepatocyte growth factor receptor	MET	P08581	pharmmapper
P8、P9、P24、P31、P32、P41、P53	Interleukin-2	IL2	P60568	pharmmapper			M39、M118、M134	Neprilysin	MME	P08473	pharmmapper
P6、P44	Inosine-5-monophosphate dehydrogenase 1	IMPDH1	P20839	pharmmapper			M23、M118、M134	Macrophage metalloelastase	MMP12	P39900	pharmmapper
P8、P23、P30、P32、P41、P44	Inosine-5-monophosphate dehydrogenase 2	IMPDH2	P12268	pharmmapper			M151、M157	Collagenase 3	MMP13	P45452	pharmmapper
P31、P37	Tyrosine-protein kinase ITK/TSK	ITK	Q08881	pharmmapper			M93、M157	72 kDa type IV collagenase	MMP2	P08253	pharmmapper
P3、P22、P23、P41、P44	Inositol-trisphosphate 3-kinase A	ITPKA	P23677	pharmmapper			M23、M47、M53、M100、M106、M118、M121、M134、M150、M151	Stromelysin-1	MMP3	P08254	pharmmapper
P22、P23、P29、P32、P37、P39、P44	Isovaleryl-CoA dehydrogenase, mitochondrial	IVD	P26440	pharmmapper			M34、M39、M100、M106、M118、M121、M150	Neutrophil collagenase	MMP8	P22894	pharmmapper
P9、P10	Tyrosine-protein kinase JAK2	JAK2	O60674	pharmmapper			M34、M47、M60、M93、M150	S-methyl-5-thioadenosine phosphorylase	MTAP	Q13126	pharmmapper
P37	Tyrosine-protein kinase JAK3	JAK3	P52333	pharmmapper			M47、M60、M93、M134、M151	C-1-tetrahydrofolate synthase, cytoplasmic	MTHFD1	P11586	pharmmapper
P22、P23、P24、P25、P30、P31、P32、P37、P39、P44	Proto-oncogene c-JUN	JUN	P05412	pharmmapper			M118	Nicotinamide mononucleotide adenylyltransferase 1	NMNAT1	Q9HAN9	pharmmapper
P29	Voltage-gated potassium channel subunit Kv1.3	KCNA3	P22001	pharmmapper			M118	Nicotinamide mononucleotide adenylyltransferase 3	NMNAT3	Q96T66	pharmmapper
P23、P25、P37、P41	Mast/stem cell growth factor receptor	KIT	P10721	pharmmapper			M134	Nitric oxide synthase, endothelial	NOS3	P29474	pharmmapper
P2	Histone-lysine N-methyltransferase SETD8	KMT5A	Q9NQR1	pharmmapper			M150、M39、M118	Oxysterols receptor LXR-beta	NR1H2	P55055	pharmmapper
P32、P41、P44	Kynurenine--oxoglutarate transaminase 1	KYAT1	Q16773	pharmmapper			M100、M106	Bile acid receptor	NR1H4	Q96RI1	pharmmapper
P3、P9、P32、P39、P41、P44	Proto-oncogene tyrosine-protein kinase LCK	LCK	P06239	pharmmapper			M23、M47、M150、M151	Mineralocorticoid receptor	NR3C2	P08235	pharmmapper
P22、P23、P25、P30、P32、P37、P39、P41、P44	Neutrophil gelatinase-associated lipocalin	LCN2	P80188	pharmmapper			M34、M100、M118	Ornithine aminotransferase, mitochondrial	OAT	P04181	pharmmapper
P6、P24、P25、P31、P32、P37、P39、P41	L-lactate dehydrogenase B chain	LDHB	P07195	pharmmapper			M106	Protein-arginine deiminase type-4	PADI4	Q9UM07	pharmmapper
P5、P10	Galectin-2	LGALS2	P05162	pharmmapper			M23、M53、M60、M93	Phenylalanine-4-hydroxylase	PAH	P00439	pharmmapper
P3、P10、P15、P30	Galectin-3	LGALS3	P17931	pharmmapper			M118	Serine/threonine-protein kinase PAK 6	PAK6	Q9NQU5	pharmmapper
P6、P8	Galectin-7	LGALS7	P47929	pharmmapper			M23、M53、M60	Bifunctional 3-phosphoadenosine 5-phosphosulfate synthetase 1	PAPSS1	O43252	pharmmapper
P9、P10、P22、P30、P70	Lanosterol synthase	LSS	P48449	pharmmapper			M106、M118	Phosphoenolpyruvate carboxykinase, cytosolic [GTP]	PCK1	P35558	pharmmapper
P6、P23、P25、P31、P41	Leukotriene A-4 hydrolase	LTA4H	P09960	pharmmapper			M93	cGMP-inhibited 3,5-cyclic phosphodiesterase B	PDE3B	Q13370	pharmmapper
P4、P5、P6、P31P32、P41、P44	Lysozyme C	LYZ	P61626	pharmmapper			M34、M39、M93、M118、M134、M157	cAMP-specific 3,5-cyclic phosphodiesterase 4B	PDE4B	Q07343	pharmmapper
P3、P5、P6、P8、P10	Endoplasmic reticulum mannosyl-oligosaccharide 1,2-alpha-mannosidase	MAN1B1	Q9UKM7	pharmmapper			M34、M39、M47、M53、M93、M100、M106、M118、M150	cAMP-specific 3,5-cyclic phosphodiesterase 4D	PDE4D	Q08499	pharmmapper
P2、P29	Monoamine oxidase A	MAOA	P21397	pharmmapper			M23、M100	3-phosphoinositide-dependent protein kinase 1	PDPK1	O15530	pharmmapper
P22、P23、P25、P30、P31、P32、P37、P39、P41、P44	Mitogen-activated protein kinase 12	MAPK12	P53778	pharmmapper			M150	Placenta growth factor	PGF	P49763	pharmmapper
P5、P9、P10、P24、P29、P53、P70	Mitogen-activated protein kinase 14	MAPK14	Q16539	pharmmapper			M23、M93	Progesterone receptor	PGR	P06401	pharmmapper
P5	Mitogen-activated protein kinase 8	MAPK8	P45983	pharmmapper			M23、M39、M47、M53、M60、M93、M151	Proto-oncogene serine/threonine-protein kinase Pim-1	PIM1	P11309	pharmmapper
P3、P22、P23、P30、P37、P41	MAP kinase-activated protein kinase 2	MAPKAPK2	P49137	pharmmapper			M23	Urokinase-type plasminogen activator	PLAU	P00749	pharmmapper
P9、P22、P23、P25、P30、P31、P32、P37、P39、P41、P44	NAD-dependent malic enzyme, mitochondrial	ME2	P23368	pharmmapper			M118、M134	Pleckstrin homology domain-containing family A member 4	PLEKHA4	Q9H4M7	pharmmapper
P53	Maternal embryonic leucine zipper kinase	MELK	Q14680	pharmmapper			M34、M93、M100	Phenylethanolamine N-methyltransferase	PNMT	P11086	pharmmapper
P4、P6、P7、P25、P32、P37、P39、P41、P44、P53	Methionine aminopeptidase 2	METAP2	P50579	pharmmapper			M53、M93	Purine nucleoside phosphorylase	PNP	P00491	pharmmapper
P24、P37、P70	Collagenase 3	MMP13	P45452	pharmmapper			M134	Pyridoxine-5-phosphate oxidase	PNPO	Q9NVS9	pharmmapper
P37	Matrix metalloproteinase 2	MMP2	P08253	pharmmapper			M134	Peroxisome proliferator-activated receptor gamma	PPARG	P37231	pharmmapper
P3、P4、P5、P6、P10、P15、P30	Neutrophil collagenase	MMP8	P22894	pharmmapper			M118、M134	Serine/threonine-protein phosphatase PP1-gamma catalytic subunit	PPP1CC	P36873	pharmmapper
P8、P22、P23、P25、P30、P32、P37、P44	Matrix metalloproteinase 9	MMP9	P14780	pharmmapper			M47、M60、M134	Glycogen phosphorylase, liver form	PYGL	P06737	pharmmapper
P5、P6、P8、P10、P22、P30、P31、P70	C-1-tetrahydrofolate synthase, cytoplasmic	MTHFD1	P11586	pharmmapper			M53	Ras-related protein Rab-11A	RAB11A	P62491	pharmmapper
P3	Neuronal calcium sensor 1	NCS1	P62166	pharmmapper			M53、M93	Ras-related protein Rab-5A	RAB5A	P20339	pharmmapper
P22、P23、P24、P25、P30、P32、P37、P39、P44	Nicastrin	NCSTN	Q92542	pharmmapper			M47、M53	Ras-related protein Rab-9	RAB9A	P51151	pharmmapper
P32、P44	Nicotinamide mononucleotide adenylyltransferase 1	NMNAT1	Q9HAN9	pharmmapper			M60	Ras-related protein Rap-2a	RAP2A	P10114	pharmmapper
P23、P30、P41、P44	Nicotinamide mononucleotide adenylyltransferase 3	NMNAT3	Q96T66	pharmmapper			M150、M151	Retinoic acid receptor alpha	RARA	P10276	pharmmapper
P7、P10、P22、P29	Nitric oxide synthase, inducible\Nitric oxide synthase, inducible (by homology)	NOS2	P35228	pharmmapper			M34、M39、M53、M93、M100、M106、M134、M150、M151、M157	Renin	REN	P00797	pharmmapper
P11	NADPH oxidase 4	NOX4	Q9NPH5	pharmmapper			M60	Riboflavin kinase	RFK	Q969G6	pharmmapper
P3、P9、P11、P15	Ribosyldihydronicotinamide dehydrogenase [quinone]	NQO2	P16083	pharmmapper			M47	Transforming protein RhoA	RHOA	P61586	pharmmapper
P23、P37	Oxysterols receptor LXR-beta	NR1H2	P55055	pharmmapper			M118	Non-secretory ribonuclease	RNASE2	P10153	pharmmapper
P25、P53	Bile acid receptor	NR1H4	Q96RI1	pharmmapper			M53、M93、M118、M134	Eosinophil cationic protein	RNASE3	P12724	pharmmapper
P15、P22、P23、P25、P30、P31、P32、P44、P70	Glucocorticoid receptor	NR3C1	P04150	pharmmapper			M118	Ribonuclease 4	RNASE4	P34096	pharmmapper
P4、P6、P31、P32	5(3)-deoxyribonucleotidase, mitochondrial	NT5M	Q9NPB1	pharmmapper			M151、M157	Retinoic acid receptor RXR-alpha	RXRA	P19793	pharmmapper
P25、P30、P31、P44	Ornithine aminotransferase, mitochondrial	OAT	P04181	pharmmapper			M150	Protein S100-A9	S100A9	P06702	pharmmapper
P41	Kappa Opioid receptor	OPRK1	P41145	pharmmapper			M151、M157	SEC14-like protein 2	SEC14L2	O76054	pharmmapper
P4、P5、P6、P8、P9、P10、P22、P29	Phenylalanine-4-hydroxylase	PAH	P00439	pharmmapper			M34、M118	E-selectin	SELE	P16581	pharmmapper
P8	Serine/threonine-protein kinase PAK 6	PAK6	Q9NQU5	pharmmapper			M47	P-selectin	SELP	P16109	pharmmapper
P10、P31、P39、P44	Bifunctional 3-phosphoadenosine 5-phosphosulfate synthetase 1	PAPSS1	O43252	pharmmapper			M23、M93	Alpha-1-antitrypsin	SERPINA1	P01009	pharmmapper
P24、P11	Poly [ADP-ribose] polymerase 1	PARP1	P09874	pharmmapper			M47、M53、M60、M93	NAD-dependent deacetylase sirtuin-5	SIRT5	Q9NXA8	pharmmapper
P22	cGMP-inhibited 3,5-cyclic phosphodiesterase B	PDE3B	Q13370	pharmmapper			M39、M53、M134	Superoxide dismutase [Mn], mitochondrial	SOD2	P04179	pharmmapper
P2、P23、P24、P25、P30、P31、P32、P39、P41、P53、P70	cAMP-specific 3,5-cyclic phosphodiesterase 4B	PDE4B	Q07343	pharmmapper			M39	Sorbitol dehydrogenase	SORD	Q00796	pharmmapper
P3、P6、P7、P12、P24、P29、P31、P32、P37、P41、P44、P53、P70	cAMP-specific 3,5-cyclic phosphodiesterase 4D	PDE4D	Q08499	pharmmapper			M53、M60	Sepiapterin reductase	SPR	P35270	pharmmapper
P53	Pyruvate dehydrogenase kinase isoform 1	PDK1	Q15118	pharmmapper			M34、M39、M93、M100、M106、M118、M134、M150	Proto-oncogene tyrosine-protein kinase Src	SRC	P12931	pharmmapper
P25	6-phosphofructo-2-kinase/fructose-2,6-biphosphatase 1	PFKFB1	P16118	pharmmapper			M23、M53	Signal transducer and activator of transcription 1-alpha/beta	STAT1	P42224	pharmmapper
P6、P29、P30、P31、P53	Progesterone receptor	PGR	P06401	pharmmapper			M53、M118、M151	Bile salt sulfotransferase	SULT2A1	Q06520	pharmmapper
P3、P23、P39、P41	Phosphatidylinositol 3-kinase regulatory subunit alpha	PIK3R1	P27986	pharmmapper			M23	Sulfotransferase family cytosolic 2B member 1	SULT2B1	O00204	pharmmapper
P15、P53	Serine/threonine-protein kinase PIM2	PIM2	Q9P1W9	pharmmapper			M150	TGF-beta receptor type-1	TGFBR1	P36897	pharmmapper
P8、P32	Pyruvate kinase isozymes R/L	PKLR	P30613	pharmmapper			M23、M47、M118	Protein-glutamine gamma-glutamyltransferase E	TGM3	Q08188	pharmmapper
P4、P5、P9、P22、P23、P25、P30、P31、P32、P37、P39、P41、P44	Phospholipase A2, membrane associated	PLA2G2A	P14555	pharmmapper			M39、M134、M157	Thyroid hormone receptor beta	THRB	P10828	pharmmapper
P3、P6、P10、P30	Urokinase-type plasminogen activator	PLAU	P00749	pharmmapper			M23	Thymidine kinase, cytosolic	TK1	P04183	pharmmapper
P22、P23、P25、P30、P32、P37、P39、P41、P44	Pleckstrin homology domain-containing family A member 4	PLEKHA4	Q9H4M7	pharmmapper			M47、M53、M93	Tryptophan 5-hydroxylase 1	TPH1	P17752	pharmmapper
P30	Plasminogen	PLG	P00747	pharmmapper			M134	Triosephosphate isomerase	TPI1	P60174	pharmmapper
P5、P8、P9、P22、P23	PMS1 protein homolog 2	PMS2	P54278	pharmmapper			M23、M47、M53、M60	Tryptase beta-2	TPSB2	P20231	pharmmapper
P7	Phenylethanolamine N-methyltransferase	PNMT	P11086	pharmmapper			M151	Trafficking protein particle complex subunit 3	TRAPPC3	O43617	pharmmapper
P3、P6、P8、P22、P31	Purine nucleoside phosphorylase	PNP	P00491	pharmmapper			M47、M53、M60、M118	Triggering receptor expressed on myeloid cells 1	TREM1	Q9NP99	pharmmapper
P10、P37	Peroxisome proliferator-activated receptor gamma	PPARG	P37231	pharmmapper			P31、M134	Alpha-tocopherol transfer protein	TTPA	P49638	pharmmapper
P3、P23、P31、P32、P41、P44	Phosphopantothenoylcysteine decarboxylase	PPCDC	Q96CD2	pharmmapper			M118、M134、M150、M151、M157	Transthyretin	TTR	P02766	pharmmapper
P24、P25、P31	Protein phosphatase 2C alpha	PPM1A	P35813	pharmmapper			M23、M100、M118	UDP-N-acetylhexosamine pyrophosphorylase	UAP1	Q16222	pharmmapper
P22、P23、P24、P25、P30、P32、P37、P39、P44	Presenilin-1	PSEN1	P49768	pharmmapper			M23、M34、M47、M60、M100、M106	Uridine-cytidine kinase 2	UCK2	Q9BZX2	pharmmapper
P39	Prostanoid EP1 receptor (by homology)	PTGER1	P34995	pharmmapper			M100、M134	Tryptophanyl-tRNA synthetase, cytoplasmic	WARS1	P23381	pharmmapper
P5、P6	Ras-related protein Rab-11A	RAB11A	P62491	pharmmapper			M47	Tyrosine-protein kinase ZAP-70	ZAP70	P43403	pharmmapper
P3、P6、P8	Ras-related protein Rab-5A	RAB5A	P20339	pharmmapper			M23、M34、M39、M47、M53、M93、M100、M106、M134、M150、M151、M157	Carbonic anhydrase 2	CA2	P00918	pharmmapper\swiss target prediction
P9	Ras-related protein Rab-9	RAB9A	P51151	pharmmapper			M34、M39、M47、M53、M60、M93、M100、M106、M118、M121、M134、M151、M157	Prothrombin	F2	P00734	pharmmapper\swiss target prediction
P6、P8、P9、P41、P44	Ras-related C3 botulinum toxin substrate 1	RAC1	P63000	pharmmapper			M47	Transforming protein p21/H-Ras-1	HRAS	P01112	pharmmapper\swiss target prediction
P5、P6、P23、P32	GTP-binding nuclear protein Ran	RAN	P62826	pharmmapper			M47、M93、M118、M150、M151、M157、M134	Corticosteroid 11-beta-dehydrogenase isozyme 1	HSD11B1	P28845	pharmmapper\swiss target prediction
P6、P10	Ras-related protein Rap-2a	RAP2A	P10114	pharmmapper			M23、M53、M93、M118、M134、M150、M157、M100、M106	Phospholipase A2, membrane associated	PLA2G2A	P14555	pharmmapper\swiss target prediction
P53、P70	Retinoic acid receptor alpha	RARA	P10276	pharmmapper			M23、M39、M47、M53、M60、M93、M100、M106、M118、M121、M134、M150、M151、M157、M47	Tyrosine-protein phosphatase non-receptor type 1	PTPN1	P18031	pharmmapper\swiss target prediction
P23、P37、P41	Retinoic acid receptor gamma	RARG	P13631	pharmmapper			M150、M151、M157	Tyrosine-protein phosphatase non-receptor type 11	PTPN11	Q06124	pharmmapper\swiss target prediction
P3、P5、P6、P8、P30、P53	Renin	REN	P00797	pharmmapper			M23、M39、M100、M150、M151、M157	Sex hormone-binding globulin	SHBG	P04278	pharmmapper\swiss target prediction
P15	Kinesin-1 heavy chain/ Tyrosine-protein kinase receptor RET	RET	P07949	pharmmapper			M39、M106	Baculoviral IAP repeat-containing protein 4	XIAP	P98170	pharmmapper\swiss target prediction
P25、P44	Heparin-binding growth factor 1	RHEB	Q15382	pharmmapper			M47、M47、M53、M60、M93、M100、M134、M150、M151、M23	Aldose reductase	AKR1B1	P15121	pharmmapper\swiss target prediction
P23、P25、P30、P31、P32、P37、P39、P41、P44	Non-secretory ribonuclease	RNASE2	P10153	pharmmapper			M23、M93、M47、M53、M60	Aldehyde dehydrogenase	ALDH2	P05091	pharmmapper\swiss target prediction
P4、P5、P6、P8、P9、P22、P23、P30、P32、P37、P39、P41、P44	Eosinophil cationic protein	RNASE3	P12724	pharmmapper			M23、M34、M39、M93、M100、M150、M157、M118、M134	Androgen receptor	AR	P10275	pharmmapper\swiss target prediction
P22、P23、P25、P30、P31、P32、P39、P41、P44	Ribonuclease 4	RNASE4	P34096	pharmmapper			M34、M39、M47、M53、M106、M121、M134、M157	Beta-secretase 1	BACE1	P56817	pharmmapper\swiss target prediction
P4、P10、P44	Rho-related GTP-binding protein RhoE	RND3	P61587	pharmmapper			M23、M47、M53、M60、M100、M106、M134、M157	Caspase-3	CASP3	P42574	pharmmapper\swiss target prediction
P9、P41	Nuclear receptor ROR-alpha	RORA	P35398	pharmmapper			M100、M106	Cyclin-dependent kinase 5 activator 1	CDK5R1	Q15078	pharmmapper\swiss target prediction
P37	Protein S100-A9	S100A9	P06702	pharmmapper			M23	Epidermal growth factor receptor	EGFR	P00533	pharmmapper\swiss target prediction
P70	SEC14-like protein 2	SEC14L2	O76054	pharmmapper			M100、M106、M121、M151	Estrogen receptor beta	ESR2	Q92731	pharmmapper\swiss target prediction
P4、P5、P8、P23、P30、P32、P37、P39、P41、P44	E-selectin	SELE	P16581	pharmmapper			M106、M47、M60	Glutamate carboxypeptidase 2\Glutamate carboxypeptidase II	FOLH1	Q04609	pharmmapper\swiss target prediction
P6、P10	P-selectin	SELP	P16109	pharmmapper			M34、M39、M47、M53、M100、M106、M118、M121、M134	Glycogen synthase kinase-3 beta	GSK3B	P49841	pharmmapper\swiss target prediction
P10、P22、P30、P31、P53	Alpha-1-antitrypsin	SERPINA1	P01009	pharmmapper			M39、M47、M53、M100、M106、M151、M157	Estradiol 17-beta-dehydrogenase 1	HSD17B1	P14061	pharmmapper\swiss target prediction
P70	Corticosteroid binding globulin	SERPINA6	P08185	pharmmapper			M23、M34、M39、M47、M53、M93、M100、M106、M121	Heat shock protein HSP 90-alpha	HSP90AA1	P07900	pharmmapper\swiss target prediction
P70	Sigma opioid receptor	SIGMAR1	Q99720	pharmmapper			M23、M93、M134、M157	Interleukin-2	IL2	P60568	pharmmapper\swiss target prediction
P4、P5、P6、P8	Solute carrier family 28 member 3	SLC28A3	Q9HAS3	pharmmapper			M121、M118	Inosine-5-monophosphate dehydrogenase 2	IMPDH2	P12268	pharmmapper\swiss target prediction
P29	Alpha-synuclein	SNCA	P37840	pharmmapper			M100	Insulin receptor	INSR	P06213	pharmmapper\swiss target prediction
P6	Sorbitol dehydrogenase	SORD	Q00796	pharmmapper			M34、M60、M100、M118、M150	Vascular endothelial growth factor receptor 2	KDR	P35968	pharmmapper\swiss target prediction
P4、P31、P32、P37、P41	Sepiapterin reductase	SPR	P35270	pharmmapper			M23、M34、M39、M53、M93、M106、M118、M134、M150、M151	Methionine aminopeptidase 2	METAP2	P50579	pharmmapper\swiss target prediction
P3	Squalene monooxygenase (by homology)	SQLE	Q14534	pharmmapper			M134	Macrophage migration inhibitory factor	MIF	P14174	pharmmapper\swiss target prediction
P5、P6、P8、P10	Steroid 5-alpha-reductase 1	SRD5A1	P18405	pharmmapper			M134、P5、M121	Matrix metalloproteinase 9	MMP9	P14780	pharmmapper\swiss target prediction
P22、P23、P25、P30、P31、P37、P44	Signal transducer and activator of transcription 3	STAT3	P40763	pharmmapper			M47、M150、M157、P29、M151	Nitric oxide synthase, inducible\Nitric oxide synthase, inducible (by homology)	NOS2	P35228	pharmmapper\swiss target prediction
P11、P44、P70	Estrogen sulfotransferase	SULT1E1	P49888	pharmmapper			M47、M53、M118、M134、M157	Glucocorticoid receptor	NR3C1	P04150	pharmmapper\swiss target prediction
P24、P44、P70	Bile salt sulfotransferase	SULT2A1	Q06520	pharmmapper			M23、M34、M47、M53、M100、M157	cAMP-dependent protein kinase catalytic subunit alpha	PRKACA	P17612	pharmmapper\swiss target prediction
P3、P5、P6、P10、P23、P25、P31、P37、P41、P44、P70	Sulfotransferase family cytosolic 2B member 1	SULT2B1	O00204	pharmmapper			M150、M151、M157	Nuclear receptor ROR-alpha	RORA	P35398	pharmmapper\swiss target prediction
P30	Tyrosine-protein kinase SYK	SYK	P43405	pharmmapper			M134	Thyroid hormone receptor alpha	THRA	P10827	pharmmapper\swiss target prediction
P5	Antigen peptide transporter 1	TAP1	Q03518	pharmmapper			M53、M93、M100、M106、M118、M121、P24、P39	Thymidylate synthase\Thymidylate synthase (by homology)	TYMS	P04818	pharmmapper\swiss target prediction
P4、P5、P6、P7	Taste receptor type 2 member 31	TAS2R31	P59538	pharmmapper			M47、M100、M106、M151、M157	Vitamin D receptor、Vitamin D3 receptor	VDR	P11473	pharmmapper\swiss target prediction
P53	TGF-beta receptor type-1	TGFBR1	P36897	pharmmapper			M53	Integrin beta-3	ITGB3	P05106	swiss target prediction
P3、P5、P6、P10、P22、P23、P31、P32、P39、P44	Protein-glutamine gamma-glutamyltransferase E	TGM3	Q08188	pharmmapper			M47	ATP-binding cassette sub-family G member 2	ABCG2	Q9UNQ0	swiss target prediction
P24、P25	Thyroid hormone receptor alpha	THRA	P10827	pharmmapper			M23、M93、M100、M106、M121	Acetylcholinesterase	ACHE	P22303	swiss target prediction
P29	Thymidine kinase, cytosolic	TK1	P04183	pharmmapper			M23、M93	Adenosine A1 receptor	ADORA1	P30542	swiss target prediction
P41	Toll-like receptor (TLR7/TLR9)	TLR9	Q9NR96	pharmmapper			M47、M60、M121	Adenosine A2a receptor	ADORA2A	P29274	swiss target prediction
P11	Tankyrase-1	TNKS	O95271	pharmmapper			M47、M60	Adenosine A3 receptor	ADORA3	P0DMS8	swiss target prediction
P23、P31、P44	Triosephosphate isomerase	TPI1	P60174	pharmmapper			M93、M118	Alpha-2a adrenergic receptor	ADRA2A	P08913	swiss target prediction
P5、P7、P31、P37、P44	Tryptase beta-2	TPSB2	P20231	pharmmapper			M118	Alpha-2b adrenergic receptor	ADRA2B	P18089	swiss target prediction
P70	Trafficking protein particle complex subunit 3	TRAPPC3	O43617	pharmmapper			M23、M93、M118	Adrenergic receptor alpha-2	ADRA2C	P18825	swiss target prediction
P5、P6、P23、P32、P39、P41	Triggering receptor expressed on myeloid cells 1	TREM1	Q9NP99	pharmmapper			M150、M151、M157	Aldo-keto reductase family 1 member B10	AKR1B10	O60218	swiss target prediction
P31	Alpha-tocopherol transfer protein	TTPA	P49638	pharmmapper			M100、M106、M157	Arachidonate 5-lipoxygenase	ALOX5	P09917	swiss target prediction
P3、P11、P15、P22、P23、P24、P25、P30、P31、P32、P37、P39、P41、P44、P70	Transthyretin	TTR	P02766	pharmmapper			M106	Alkaline phosphatase placental-like	ALPG	P10696	swiss target prediction
P23、P25、P30、P31、P32、P41、P44、P24、P39	Thymidylate synthase\Thymidylate synthase (by homology)	TYMS	P04818	pharmmapper			M118	Gamma-secretase subunit APH-1A	APH1A	Q96BI3	swiss target prediction
P2、P3、P9、P10、P15、P29、P32、P37、P44、P53	Uridine-cytidine kinase 2	UCK2	Q9BZX2	pharmmapper			M118	Gamma-secretase subunit APH-1B	APH1B	Q8WW43	swiss target prediction
P6、P7	Uridine 5-monophosphate synthase	UMPS	P11172	pharmmapper			M53、M60	Beta amyloid A4 protein	APP	P05067	swiss target prediction
P25、P30、P32、P39、M118、P7、P29、P70	Vitamin D receptor、Vitamin D3 receptor	VDR	P11473	pharmmapper			M157	Butyrylcholinesterase	BCHE	P06276	swiss target prediction
P15	Serine/threonine-protein kinase WEE1	WEE1	P30291	pharmmapper			M118	Apoptosis regulator Bcl-X	BCL2L1	Q07817	swiss target prediction
P11、P15	Tyrosyl-tRNA synthetase, cytoplasmic	YARS1	P54577	pharmmapper			M23、M93	Carbonic anhydrase XII	CA12	O43570	swiss target prediction
P3、P11	Cyclin-dependent kinase 5 activator 1/CDK5 activator 1	CDK5R1	Q15078	pharmmapper\swiss target prediction			M47	Carbonic anhydrase XIV	CA14	Q9ULX7	swiss target prediction
P3、P4、P6、P8、P9、P10、P22、P23、P24、P25、P29、P30、P32、P37、P39、P41、P44、P53、P70	Prothrombin	F2	P00734	pharmmapper\swiss target prediction			M23、M93	Carbonic anhydrase IV	CA4	P22748	swiss target prediction
P8、P44、P31	Trifunctional purine biosynthetic protein adenosine-3	GART	P22102	pharmmapper\swiss target prediction			M23、M93	Carbonic anhydrase VII	CA7	P43166	swiss target prediction
P9、P10	Beta-glucocerebrosidase	GBA	P04062	pharmmapper\swiss target prediction			M150、M157	Dual specificity phosphatase Cdc25A	CDC25A	P30304	swiss target prediction
P7、P9、P15、P22、P23、P24、P25、P30、P31、P32、P37、P39、P41、P44、P70、P53	11-beta-hydroxysteroid dehydrogenase 1	HSD11B1	P28845	pharmmapper\swiss target prediction			M106	Cyclin-dependent kinase 1	CDK1	P06493	swiss target prediction
P8、P22、P23、P24、P25、P32、P37、P41、P44	Macrophage metalloelastase	MMP12	P39900	pharmmapper\swiss target prediction			M106、M151	Carboxylesterase 2	CES2	O00748	swiss target prediction
P4、P5、P6、P9、P22、P25、P32、P37、P41、P15、P53	Proto-oncogene serine/threonine-protein kinase Pim-1	PIM1	P11309	pharmmapper\swiss target prediction			M106	Catechol O-methyltransferase	COMT	P21964	swiss target prediction
P22、P37、P39、P44、P23	Serine/threonine-protein phosphatase PP1-gamma catalytic subunit	PPP1CC	P36873	pharmmapper\swiss target prediction			M121	Cathepsin (V and K)	CTSV	O60911	swiss target prediction
P3、P4、P5、P6、P8、P9、P10、P11、P15、P22、P23、P24、P25、P29、P30、P31、P32、P37、P39、P41、P44、P53、P70、P53	Tyrosine-protein phosphatase non-receptor type 1	PTPN1	P18031	pharmmapper\swiss target prediction			M100	Cytochrome P450 11B1	CYP11B1	P15538	swiss target prediction
P70	Tyrosine-protein phosphatase non-receptor type 11	PTPN11	Q06124	pharmmapper\swiss target prediction			M100	Cytochrome P450 11B2	CYP11B2	P19099	swiss target prediction
P6、P7、P11、P12、P15、P29、P37、P70	Sex hormone-binding globulin	SHBG	P04278	pharmmapper\swiss target prediction			M100、M151	Cytochrome P450 17A1	CYP17A1	P05093	swiss target prediction
P11、P70	Aldo-keto reductase family 1 member B10	AKR1B10	O60218	pharmmapper\swiss target prediction			M151	Cytochrome P450 19A1	CYP19A1	P11511	swiss target prediction
P4、P5、P22、P24、P25、P31、P44	Fructose-bisphosphate aldolase A	ALDOA	P04075	pharmmapper\swiss target prediction			M106	D-amino-acid oxidase	DAO	P14920	swiss target prediction
P39	ADP-ribosylation factor 1	ARF1	P84077	pharmmapper\swiss target prediction			M121	Endothelin-converting enzyme 2	ECE2	O60344	swiss target prediction
P7、P22、P24、P25、P37、P41、P44	Branched-chain-amino-acid aminotransferase, mitochondrial	BCAT2	O15382	pharmmapper\swiss target prediction			M47	Endothelin receptor ET-A (by homology)	EDNRA	P25101	swiss target prediction
P7、P12、P53	Carbonyl reductase [NADPH] 1	CBR1	P16152	pharmmapper\swiss target prediction			M121	Egl nine homolog 1	EGLN1	Q9GZT9	swiss target prediction
P4、P5、P6、P8	Eukaryotic initiation factor 4A-I	EIF4A1	P60842	pharmmapper\swiss target prediction			M53	Epoxide hydratase	EPHX2	P34913	swiss target prediction
P3、P9、P15、P53	Estrogen-related receptor gamma	ESRRG	P62508	pharmmapper\swiss target prediction			M121	Receptor protein-tyrosine kinase erbB-2	ERBB2	P04626	swiss target prediction
P10、P11、P23、P25、P29、P30、P32、P37、P39、P41、P44	Glutathione reductase, mitochondrial	GSR	P00390	pharmmapper\swiss target prediction			M100、M106、M121	Estrogen receptor alpha	ESR1	P03372	swiss target prediction
P2	Estradiol 17-beta-dehydrogenase 3	HSD17B3	P37058	pharmmapper\swiss target prediction			M100	Coagulation factor VII/tissue factor	F3	P13726	swiss target prediction
P3、P5	Heat shock 70 kDa protein 1	HSPA1A	P0DMV8	pharmmapper\swiss target prediction			M118、M134	Zinc finger protein GLI1	GLI1	P08151	swiss target prediction
P3、P10	Inositol monophosphatase	IMPA1	P29218	pharmmapper\swiss target prediction			M47、M60	Hydroxycarboxylic acid receptor 2	HCAR2	Q8TDS4	swiss target prediction
P12、P22	Insulin receptor	INSR	P06213	pharmmapper\swiss target prediction			M118、M134、M150、M151、M157	11-beta-hydroxysteroid dehydrogenase 2	HSD11B2	P80365	swiss target prediction
P4、P6、P8	Interferon-stimulated gene 20 kDa protein	IRAK4	Q9NWZ3	pharmmapper\swiss target prediction			M100、M106、M121	Estradiol 17-beta-dehydrogenase 3	HSD17B3	P37058	swiss target prediction
P22、P23、P25、P29、P44、P53、P70	Kinesin-like protein KIF11	KIF11	P52732	pharmmapper\swiss target prediction			M118	Serotonin 2b (5-HT2b) receptor	HTR2B	P41595	swiss target prediction
P9	6-O-methylguanine-DNA methyltransferase	MGMT	P16455	pharmmapper\swiss target prediction			M53	Integrin alpha-IIb	ITGA2B	P08514	swiss target prediction
P23、P24、P25、P29、P30、P31、P32、P37、P39、P41、P44	Neprilysin	MME	P08473	pharmmapper\swiss target prediction			M53	Integrin alpha-5	ITGA5	P08648	swiss target prediction
P8、P9、P11、P22、P31	S-methyl-5-thioadenosine phosphorylase	MTAP	Q13126	pharmmapper\swiss target prediction			M53	Integrin alpha-V	ITGAV	P06756	swiss target prediction
P31、P44	Nitric oxide synthase, endothelial	NOS3	P29474	pharmmapper\swiss target prediction			M53	Integrin beta-1	ITGB1	P05556	swiss target prediction
P29、P70	Mineralocorticoid receptor	NR3C2	P08235	pharmmapper\swiss target prediction			M53	Integrin beta-6	ITGB6	P18564	swiss target prediction
P15、P23、P25、P29、P30、P31、P32、P39、P41、P44、P53	Phosphoenolpyruvate carboxykinase, cytosolic [GTP]	PCK1	P35558	pharmmapper\swiss target prediction			M118、M134	Proto-oncogene c-JUN	JUN	P05412	swiss target prediction
P22、P24、P41	Protein kinase C alpha	PRKCA	P17252	pharmmapper\swiss target prediction			M121	Calcium-activated potassium channel subunit alpha-1	KCNMA1	Q12791	swiss target prediction
P22、P23、P24、P31、P44	Nuclear receptor ROR-gamma	RORC	P51449	pharmmapper\swiss target prediction			M134	Hepatic lipase	LIPC	P11150	swiss target prediction
P11、P22、P23、P30、P41、P44、P70	Thyroid hormone receptor beta	THRB	P10828	pharmmapper\swiss target prediction			M134	Endothelial lipase	LIPG	Q9Y5X9	swiss target prediction
P4、P6、P8、P10、P15	Tyrosinase	TYR	P14679	pharmmapper\swiss target prediction			M134	Leukotriene B4 receptor 1	LTB4R	Q15722	swiss target prediction
P41	Vascular endothelial growth factor A	VEGFA	P15692	pharmmapper\swiss target prediction			M121	Monoamine oxidase A	MAOA	P21397	swiss target prediction
P3	P-glycoprotein 1	ABCB1	P08183	swiss target prediction			M47、M60	6-O-methylguanine-DNA methyltransferase	MGMT	P16455	swiss target prediction
P4、P5、P7、P12	Multidrug resistance-associated protein 1	ABCC1	P33527	swiss target prediction			M118	Nicastrin	NCSTN	Q92542	swiss target prediction
P5、P7、P29	ATP-binding cassette sub-family G member 2	ABCG2	Q9UNQ0	swiss target prediction			M93	Neuromedin-U receptor 2	NMUR2	Q9GZQ4	swiss target prediction
P9	Proto-oncogene tyrosine-protein kinase ABL1	ABL1	P00519	swiss target prediction			M23	NADPH oxidase 4	NOX4	Q9NPH5	swiss target prediction
P3、P53	Acetylcholinesterase	ACHE	P22303	swiss target prediction			M150、M151、M157	Niemann-Pick C1-like protein 1	NPC1L1	Q9UHC9	swiss target prediction
P53	Low molecular weight phosphotyrosine protein phosphatase	ACP1	P24666	swiss target prediction			M23、M100	Quinone reductase 2	NQO2	P16083	swiss target prediction
P8、P22、P23、P25、P31、P32、P37、P39、P41、P44	Prostatic acid phosphatase	ACP3	P15309	swiss target prediction			M121	Serine/threonine-protein kinase PIM3	PIM3	Q86V86	swiss target prediction
P11、P24	Adenosine A2a receptor	ADORA2A	P29274	swiss target prediction			M100、M106、M121	Phospholipase A2 group V	PLA2G5	P39877	swiss target prediction
P4、P7、P9、P12、P41	Adenosine A3 receptor	ADORA3	P0DMS8	swiss target prediction			M106	Phospholipase A-2-activating protein	PLAA	Q9Y263	swiss target prediction
P30、P32、P37、P39、P44	Alpha-2a adrenergic receptor	ADRA2A	P08913	swiss target prediction			M134	Protein kinase C alpha	PRKCA	P17252	swiss target prediction
P32、P37、P44	Alpha-2b adrenergic receptor	ADRA2B	P18089	swiss target prediction			M53	Protein kinase C beta	PRKCB	P05771	swiss target prediction
P30、P32、P37、P39、P44	Adrenergic receptor alpha-2	ADRA2C	P18825	swiss target prediction			M53	Protein kinase C gamma	PRKCG	P05129	swiss target prediction
P53	Beta-1 adrenergic receptor	ADRB1	P08588	swiss target prediction			M53、M150、M151	Protein kinase C eta	PRKCH	P24723	swiss target prediction
P53	Adrenergic receptor beta	ADRB2	P07550	swiss target prediction			M53	Protein kinase C (PKC)	PRKCZ	Q05513	swiss target prediction
P25、P31、P32、P39、P44	Serine--pyruvate aminotransferase	AGXT	P21549	swiss target prediction			M118	Presenilin-1	PSEN1	P49768	swiss target prediction
P24	Aldo-keto reductase family 1 member C1	AKR1C1	Q04828	swiss target prediction			M118	Presenilin-2	PSEN2	P49810	swiss target prediction
P15	Arachidonate 15-lipoxygenase	ALOX15	P16050	swiss target prediction			M118	Gamma-secretase subunit PEN-2	PSENEN	Q9NZ42	swiss target prediction
P15	Arachidonate 15-lipoxygenase, type II	ALOX15B	O15296	swiss target prediction			M134	Prostanoid EP1 receptor (by homology)	PTGER1	P34995	swiss target prediction
P3、P29	Arachidonate 5-lipoxygenase	ALOX5	P09917	swiss target prediction			M150、M157	Prostaglandin E synthase	PTGES	O14684	swiss target prediction
P3、P4、P6、P9、P10	S-adenosylmethionine decarboxylase proenzyme	AMD1	P17707	swiss target prediction			M150、M157	T-cell protein-tyrosine phosphatase	PTPN2	P17706	swiss target prediction
P22、P23、P24、P25、P30、P32、P37、P39、P44	Gamma-secretase subunit APH-1B	APH1B	Q8WW43	swiss target prediction			M47、M60	Arginyl-tRNA synthetase	RARS	P54136	swiss target prediction
P10、P29	Beta amyloid A4 protein	APP	P05067	swiss target prediction			M23、M93、M100	Ribosomal protein S6 kinase alpha 3	RPS6KA3	P51812	swiss target prediction
P5、P9、P11、P15、P24、P29、P30、P31、P53、P70、P22、P23、P25、P32、P37、P39、P44、	Androgen receptor	AR	P10275	swiss target prediction			M150、M157	Corticosteroid binding globulin	SERPINA6	P08185	swiss target prediction
P3、P4、P6、P9、P10、P30、P31、P32	Galactosylgalactosylxylosylprotein 3-beta-glucuronosyltransferase 1	B3GAT1	Q9P2W7	swiss target prediction			M150、M157	Sigma opioid receptor	SIGMAR1	Q99720	swiss target prediction
P5、P10	Betaine--homocysteine S-methyltransferase 1	BHMT	Q93088	swiss target prediction			M53、M60	Equilibrative nucleoside transporter 1	SLC29A1	Q99808	swiss target prediction
P2、P3、P6、P7、P8、P9、P11、P12	Carbonic anhydrase XII	CA12	O43570	swiss target prediction			M60	Low affinity sodium-glucose cotransporter	SLC5A4	Q9NY91	swiss target prediction
P9	Carbonic anhydrase XIII	CA13	Q8N1Q1	swiss target prediction			M47、M53、M60	Steroid 5-alpha-reductase 1	SRD5A1	P18405	swiss target prediction
P2、P6、P8	Carbonic anhydrase XIV	CA14	Q9ULX7	swiss target prediction			M118	Signal transducer and activator of transcription 3	STAT3	P40763	swiss target prediction
P2	Carbonic anhydrase III	CA3	P07451	swiss target prediction			M47、M60	Tyrosyl-DNA phosphodiesterase 1	TDP1	Q9NUW8	swiss target prediction
P7、P12、P53	Carbonic anhydrase IV	CA4	P22748	swiss target prediction			M23、M60、M93、M151	TNF-alpha	TNF	P01375	swiss target prediction
P2	Carbonic anhydrase VA	CA5A	P35218	swiss target prediction			M47、M60	DNA topoisomerase I	TOP1	P11387	swiss target prediction
P2、P3、P7、P9、P12	Carbonic anhydrase VII	CA7	P43166	swiss target prediction			M53、M100、M106	Tyrosinase	TYR	P14679	swiss target prediction
P2、P9	Carbonic anhydrase IX	CA9	Q16790	swiss target prediction			M121	Vascular endothelial growth factor A	VEGFA	P15692	swiss target prediction
P24、P53	Caspase-1	CASP1	P29466	swiss target prediction			M23、M93	Xanthine dehydrogenase	XDH	P47989	swiss target prediction
P7	Cyclin-T1	CCNT1	O60563	swiss target prediction
P32	Cell division control protein 42 homolog	CDC42	P60953	swiss target prediction
P3、P11	Cyclin-dependent kinase 5	CDK5	Q00535	swiss target prediction
P3、P4、P8、P10、P11、P12、P29	Cell division protein kinase 6	CDK6	Q00534	swiss target prediction
P2、P3、P5、P6、P10、P11、P15、P22、P24、P29、P31、P32、P53、P70	Serine/threonine-protein kinase Chk1	CHEK1	O14757	swiss target prediction
P3、P5、P8	C-type lectin domain family 4 member M	CLEC4D	Q8WXI8	swiss target prediction
P25、P39、P41、P44	Carboxypeptidase B	CPB1	P15086	swiss target prediction
P4、P5、P6、P7、P8、P12	Cytochrome P450 1B1	CYP1B1	Q16678	swiss target prediction
P37、P41	Cytochrome P450 2C8	CYP2C8	P10632	swiss target prediction
P3、P4、P5、P6、P9、P25、P29、P31、P32、P37、P39、P41、P44	Thymidylate kinase	DTYMK	P23919	swiss target prediction
P9、P32、P39、P41、P44	Eukaryotic translation initiation factor 4E	EIF4E	P06730	swiss target prediction
P53	Receptor tyrosine-protein kinase erbB-4	ERBB4	Q15303	swiss target prediction
P7、P11、P12、P15、P53	Estrogen receptor beta	ESR2	Q92731	swiss target prediction
P23、P25、P32、P37、P39、P41、P44	Coagulation factor VII	F7	P08709	swiss target prediction
P24、P32、P39、P44	Farnesyl pyrophosphate synthetase	FDPS	P14324	swiss target prediction
P41	Basic fibroblast growth factor	FGF2	P09038	swiss target prediction
P7、P11、P15、P29	Basic fibroblast growth factor receptor 1	FGFR1	P11362	swiss target prediction
P29、P53	Glucokinase	GCK	P35557	swiss target prediction
P32	Lactoylglutathione lyase	GLO1	Q04760	swiss target prediction
P31	Glycine receptor subunit alpha-2	GLRA2	P23416	swiss target prediction
P3	Glycolipid transfer protein	GLTP	Q9NZD2	swiss target prediction
P23、P25、P30、P32、P39、P41	Growth factor receptor-bound protein 2	GRB2	P62993	swiss target prediction
P6、P10、P23、P30、P32、P41、P44	GTPase HRas	HRAS	P01112	swiss target prediction
P7、P7、P9、P11、P11、P12、P12、P15、P24、P29、P44、P70	Estradiol 17-beta-dehydrogenase 1	HSD17B1	P14061	swiss target prediction
P4、P5、P6、P9、P12、P22、P25、P29、P31、P32、P39、P44、P53	Heat shock protein HSP 90-alpha	HSP90AA1	P07900	swiss target prediction
P15	Huntingtin	HTT	P42858	swiss target prediction
P4、P8、P22、P24	Insulin-like growth factor IA	IGF1	P05019	swiss target prediction
P3、P5、P6	Histone acetyltransferase PCAF	KAT2B	Q92831	swiss target prediction
P4、P7、P29、P41	Vascular endothelial growth factor receptor 2	KDR	P35968	swiss target prediction
P4、P5、P6、P7、P8、P12、P15	Monoamine oxidase B	MAOB	P27338	swiss target prediction
P10、P22、P23、P25、P30、P31、P37、P39、P41、P44、P53	Mitogen-activated protein kinase 10	MAPK10	P53779	swiss target prediction
P10、P15、P24、P70	Hepatocyte growth factor receptor	MET	P08581	swiss target prediction
P2、P15	Macrophage migration inhibitory factor	MIF	P14174	swiss target prediction
P6、P8、P22、P23、P24、P25、P29、P30、P31、P32、P37、P39、P41、P44、P53	Stromelysin-1	MMP3	P08254	swiss target prediction
P32、P39、P41、P44	Nucleoside diphosphate kinase B	NME2	P22392	swiss target prediction
P24、P70	Niemann-Pick C1-like protein 1	NPC1L1	Q9UHC9	swiss target prediction
P7、P24	NAD(P)H dehydrogenase [quinone] 1	NQO1	P15559	swiss target prediction
P23、P25、P31、P39、P41、P44	Ornithine carbamoyltransferase, mitochondrial	OTC	P00480	swiss target prediction
P10、P12、P15、P22、P29、P30	3-phosphoinositide-dependent protein kinase 1	PDPK1	O15530	swiss target prediction
P53	Serine/threonine-protein kinase PIM3	PIM3	Q86V86	swiss target prediction
P10	Phosphatidylinositol transfer protein alpha isoform	PITPNA	Q00169	swiss target prediction
P3、P10、P7、P9、P29、P53	cAMP-dependent protein kinase catalytic subunit alpha	PRKACA	P17612	swiss target prediction
P3、P10	Protein kinase C beta	PRKCB	P05771	swiss target prediction
P10	Protein kinase C epsilon	PRKCE	Q02156	swiss target prediction
P3、P10	Protein kinase C gamma	PRKCG	P05129	swiss target prediction
P10、P70	Protein kinase C eta	PRKCH	P24723	swiss target prediction
P3、P10	Protein kinase C (PKC)	PRKCZ	Q05513	swiss target prediction
P32	Proactivator polypeptide	PSAP	P07602	swiss target prediction
P22、P23、P24、P25、P30、P32、P37、P39、P44	Presenilin-2	PSEN2	P49810	swiss target prediction
P22、P23、P24、P25、P30、P32、P37、P39、P44	Gamma-secretase subunit PEN-2	PSENEN	Q9NZ42	swiss target prediction
P31、P39	Phosphoserine phosphatase	PSPH	P78330	swiss target prediction
P39	Prostanoid EP2 receptor (by homology)	PTGER2	P43116	swiss target prediction
P39	Prostanoid EP4 receptor (by homology)	PTGER4	P35408	swiss target prediction
P70	Prostaglandin E synthase	PTGES	O14684	swiss target prediction
P4、P5、P6、P8、P12	Cyclooxygenase-1	PTGS1	P23219	swiss target prediction
P22、P23、P24	Protein phosphatase 2A regulatory subunit B'	PTPA	Q15257	swiss target prediction
P70	T-cell protein-tyrosine phosphatase	PTPN2	P17706	swiss target prediction
P3、P6、P8、P10、P22、P23、P25、P30、P32、P41、P44	Glycogen phosphorylase, liver form	PYGL	P06737	swiss target prediction
P5、P22	Riboflavin kinase	RFK	Q969G6	swiss target prediction
P23、P24、P39、P41、P53、P70	Retinoic acid receptor RXR-alpha	RXRA	P19793	swiss target prediction
P5、P53	Serine hydroxymethyltransferase, cytosolic	SHMT1	P34896	swiss target prediction
P6、P8、P10	NAD-dependent deacetylase sirtuin-5	SIRT5	Q9NXA8	swiss target prediction
P3、P9、P10	Equilibrative nucleoside transporter 1	SLC29A1	Q99808	swiss target prediction
P4、P5、P6、P8	Sodium/glucose cotransporter 1	SLC5A1	P13866	swiss target prediction
P3、P4、P5、P6、P8、P10	Sodium/glucose cotransporter 2	SLC5A2	P31639	swiss target prediction
P4、P5、P6、P8、P10	Low affinity sodium-glucose cotransporter	SLC5A4	Q9NY91	swiss target prediction
P3、P10	Spermidine synthase	SMS	P52788	swiss target prediction
P53	Superoxide dismutase [Mn], mitochondrial	SOD2	P04179	swiss target prediction
P6、P10、P22、P23、P24、P25、P29、P30、P31、P32、P37、P39、P41、P44	Proto-oncogene tyrosine-protein kinase Src	SRC	P12931	swiss target prediction
P8	Signal transducer and activator of transcription 1-alpha/beta	STAT1	P42224	swiss target prediction
P25	Sulfotransferase 1A1	SULT1A1	P50225	swiss target prediction
P6	Tyrosyl-DNA phosphodiesterase 1	TDP1	Q9NUW8	swiss target prediction
P29	Telomerase reverse transcriptase	TERT	O14746	swiss target prediction
P53	Transforming growth factor beta-2	TGFB2	P61812	swiss target prediction
P9	TNF-alpha	TNF	P01375	swiss target prediction
P8、P10	Activated CDC42 kinase 1	TNK2	Q07912	swiss target prediction
P11	Tankyrase-2	TNKS2	Q9H2K2	swiss target prediction
P3	Tumour suppressor p53/oncoprotein Mdm2	TP53	P04637	swiss target prediction
P4、P10	Tryptophan 5-hydroxylase 1	TPH1	P17752	swiss target prediction
P3、P4、P5、P10、P23	UDP-N-acetylhexosamine pyrophosphorylase	UAP1	Q16222	swiss target prediction
P4、P6、P9、P22、P23、P30、P32、P41、P44	Tryptophanyl-tRNA synthetase, cytoplasmic	WARS1	P23381	swiss target prediction
P2、P9、P11	Xanthine dehydrogenase	XDH	P47989	swiss target prediction
P24	Baculoviral IAP repeat-containing protein 4	XIAP	P98170	swiss target prediction
							M150
M150

## Sheet: 4-Detoxification targets
Detoxify
NFE2L2
GSTP1
GSTM1
TP53
GSTT1
NQO1
MAF
AKR1B10
DAO
AOAH
AKR1B1
PRDX5
CYP1A1
UGT1A7
MPST
RDH12
BRCA2
KEAP1
JUN
PTEN
AR
BRCA1
CDH1
MIR205
SOD1
PON1
CHEK2
EPHB2
FGFR4
NBN
MAD1L1
MSR1
RNASEL
HNF1B
ELAC2
HOXB13
KLF6
SRD5A2
POLK
MXI1
ZFHX3
MSMB
EHBP1
MIR21
MIR34A
MIR146A
MIR106B
MIR16-1
MIR17
MIR222
MIRLET7C
MIR145
MIR200B
MIR221
MIR127
MIR203A
MIR20A
MIR449A
MIR23B
MIR331
MIR521-1
MIR15A
LOC101927978
PCAP
HPC3
HPC6
HPC15
HPC4
HPC5
HPC10
HPC14
HPC7
PRDX3
CYP3A4
HMOX1
UGT1A1
SOD2
ABCC2
ALDH9A1
PRDX2
PRDX4
MAPK14
CAT
FOS
XRCC1
UGT1A
PRDX1
PRDX6
EPHX1
IL10
GLYAT
GSR
ABCC3
ASL
MAPK8
AUH
CLYBL
MAPK1
SQSTM1
TNF
ALB
FXN
AHR
ESR1
UGT1A10
IL6
TP63
TP73
AKT1
TST
IL2
JAK1
CYCS
PRL
HAGH
JUNB
JUND
MAFG
SLC6A4
OGG1
GSTA1
ABCC1
JAK2
EPHX2
ABCG2
PPIG
ERCC1
PRKCD
PRKCA
NFKBIA
PRKCE
CYP2D6
NFE2L1
XDH
ACHE
ERBB2
TOP1
G6PD
EGFR
MET
EGF
VEGFA
SLC6A3
CXCR4
NFKB1
CXCL12
GPX1
PPAT
CYP2A6
CP
IFNG
ABCC4
DRD2
BRAF
KDR
KRAS
PGR
PLK1
FASLG
IGF2
TLR9
CSF2
MAFK
NAT2
CYP2B6
IL4
GCLC
PREP
CYP2E1
ARG1
FTL
OTC
IL5
UGT2B7
IL1RAPL2
NKRF
RABEP2
MTHFR
GLO1
ABCC6
MGMT
ERCC2
MAP2K3
OPRM1
ARG2
ABCB7
SCGB1A1
DPYD
HTR2A
TYR
TSPO
LOC110806262
TYMS
XRCC3
FTH1
TLR4
ATP7B
FECH
MYCN
HNF1A
SESN2
TFPT
CYP1B1
ADH5
TYMP
CASP3
NR1H2
GAPDH
ALDH2
DHFR
GCH1
TKT
H6PD
BCL2
ESR2
PIK3CG
CDX2
PKNOX1
CYP20A1
PCNA
CYP3A5
PTGS2
IL1B
AKR1C3
CDKN2A
MYC
IGF1
CASP9
MSH2
MAPK3
CYP27B1
CYP24A1
YY1
NCOA3
GSTM3
FGFR2
CCND1
CREBBP
PPARG
RAD51
MMP1
TOP2A
VDR
CASP7
MME
MSH6
NR3C1
CDKN1A
USP7
AKR1C2
IRS1
FGF2
MAP2K4
TGFA
XRCC6
ARNT
FOXO3
NCOA1
NDRG1
SP1
SPINK1
UGT2B17
CXCL8
NR1I2
CYP1A2
NAT1
FBP1
GATA3
QDPR
SLC19A1
FOLR1
CTLA4
SHMT2
SHMT1
TMPO
ABCG1
GAL
GMDS
ABCC5
FPGS
IL3
CGA
FTCD
MTHFS
SELE
SLC22A8
CEACAM3
CEACAM5
IFNA2
KLC1
SYNE1
THPO
IL15
RGS5
CSF3
IFNA1
RNF43
TOMM34
PSG2
CGB5
CGB3
MMS
MTOR
RAF1
CTNNB1
ATM
STAT1
STAT3
DNMT1
EP300
HGF
SRC
RELA
FASN
CYP19A1
ITGA6
PARP1
CASP2
CCL2
CD36
BAX
FOXO1
KRT18
ODC1
MAPK7
MAPK9
RB1
CD44
CDKN1B
HSP90AA1
HDAC9
HIF1A
KRT8
SMAD2
PTK2
ATF4
CFLAR
LOX
BCL2L11
CCNA2
MKI67
TRPM8
UGT2B15
RECK
DHRS9
ACP3
MIR30B
MPO
NQO2
BCHE
TXN
AKR1A1
SULT1A1
PPARGC1A
UGT1A9
AKT2
ERBB4
EZH2
IGF1R
FGFR1
FGFR3
PDGFRA
MAP2K1
PDGFRB
PIK3CD
AKT3
CDK4
CDK6
MAP2K2
MMP9
PIK3CA
CHUK
CASP8
CDH2
ERBB3
EPHA2
IKBKB
MMP2
MDM2
TGFBR1
AURKA
CDK2
DNMT3B
CTSB
CSNK2A1
FLT4
HDAC2
HRAS
HSPB1
GJA1
MMP3
NOTCH1
PIK3R1
PLAU
NOS3
MMP14
TERT
TGFB1
BMPR2
CALR
EDNRB
FLT1
FN1
EDNRA
GSK3B
LIMK1
FAS
PIK3R2
PIM1
ITGB3
ITGB1
MMP13
RARB
SPARC
PRKD1
TGFB2
TGFBR2
SMAD4
WNT5A
TUBB
PTK2B
TNFRSF10B
ALOX5
CREB1
EIF4E
HDAC1
CYP17A1
NPM1
PDGFB
PDPK1
MIF
NTRK1
RAC1
PIK3CB
SHH
SMAD3
XIAP
RPS6KB1
STAT5B
STK4
BMP4
CDC25C
CASP6
ANXA1
ANXA2
CTNNA1
CCND2
CCNE1
CAV1
APC
ETS1
HSD17B3
IKBKG
IL6R
GRB2
CXCR2
PLAT
PMS2
ITGB4
KAT2B
MCM2
MMP7
SOS1
SIRT1
RUNX2
ZEB1
ADAM9
CDC25A
CDH5
CDKN2B
BCL2L1
BIRC3
CDH11
CDH3
DUSP1
DIABLO
CCND3
APAF1
ETV1
F2R
ENO2
EPCAM
FGF8
ILK
INS
HSPA5
HLA-A
KRT5
GLI1
GNRHR
FOLH1
LEF1
JUP
KDM1A
FADD
FGF1
MUC1
PRLR
KAT5
MAP2K5
MCL1
SETD2
PSAT1
ST14
SOX2
TRPV6
VEGFC
PROS1
RHOA
SPHK1
TNFSF11
WNT3A
BMP2
BIN1
BIRC5
ARAF
CCNB1
EIF4EBP1
HSD3B2
HYAL1
GHR
FST
NOG
PTGS1
POU5F1
NME1
NRP1
PSAP
STAT5A
TCF7L2
VIPR1
TGIF1
TWIST1
BMP7
BID
BMX
BAD
AMACR
CDK1
BIRC2
CDC6
ANXA5
CD151
FHL2
ENG
ERG
HSP90B1
CHD1
CLU
CTNND1
ITGA2
EZR
HSP90AB1
IGFBP7
FKBP5
NGFR
KLF5
KLK3
PIAS1
NCOA2
PXN
SHC1
RDH11
RELB
STEAP3
SOS2
TRPS1
TMPRSS2
TIMP3
WNT1
PRKD3
PTHLH
SPP1
SRD5A1
SREBF1
TNFRSF11A
TNFSF10
SAT1
BMI1
BAK1
CDC20
CA9
E2F1
DKK1
ATF3
ALOX12
CD274
ELK1
HPN
HSD3B1
HSPA1A
COL18A1
LGALS3
IGFBP3
PIK3R3
PLAUR
PEBP1
PDGFD
NCOR1
NCOR2
MAK
SELENBP1
PROM1
SSTR1
SYP
TNFRSF10A
SKP2
RASSF1
SOCS3
SNAI1
SNAI2
THBS1
VAV3
AZGP1
BMP6
ALCAM
CDH13
CCL5
CXCL1
E2F2
E2F3
CD82
ETV4
HSD17B1
ID1
INHA
KLK2
HBEGF
EGR1
GRPR
FOXA1
LGALS1
EEF1A1
IGFBP1
IGFBP2
STMN1
THBS4
SFRP1
TUSC3
SERPINA3
SPOP
TNFRSF10D
TIMP2
SERPINB5
BNIP3
AGK
ALOX15B
CDKN3
AREG
ANXA3
CHGA
CCNE2
CCNG1
IGFBP5
HSPA4
KLK4
KLK6
TSG101
TGFB1I1
CLDN7
ETS2
FGF7
EIF3H
GNRH1
GRP
CHKA
GDF15
KDM4C
NKX3-1
KLK15
LYVE1
PAWR
PIAS3
TCF7L1
TPD52
RNF14
SPINT1
STEAP2
SCAP
BGLAP
CD164
DAB2IP
ETV5
CPA4
CREB5
ID4
GLIPR1
KLK11
HOXB9
NES
MCAM
NAB2
NCOA4
LPXN
NTS
SEC14L2
STEAP4
TMEFF2
SHBG
WDFY3
RARRES1
KLK10
PSCA
PKIB
SLC39A1
SYT7
TGM4
SLC45A3
WDR77
RCN1
SPDEF
TNFRSF10C
S100P
CCAR1
CREB3
CREB3L4
IFI27
IGSF8
GHRH
NANOG
PDZD2
TIMELESS
SEMA4F
SLC43A1
YBX1
TNS4
ALKBH3
AGR3
DMTN
ANO7
CRISP3
INTS6
GPER1
IBSP
PRUNE2
PMEPA1
TRIM68
URI1
REPS2
SRA1
GREB1
TTLL12
CD24
CTAG2
OR51E2
TCHP
ELOC
POU5F1B
MIEN1
TSPY1
PAGE4
NWD1
CCN1
MEG3
MSMP
TERC
SPANXD
CIP2A
H19
TBC1D3
H2AC18
KCNQ1OT1
HOTAIR
PRAC1
CASC2
XIST
PVT1
IGF2-AS
MIAT
TUG1
GAS5
HOTTIP
MIR126
MIR143
MIR184
MIR27A
NEAT1
MALAT1
CDKN2B-AS1
DANCR
MIR125A
MIR210
MIR223
PCA3
PCOTH
MIR99A
MIRLET7A1
MIR10A
MIR10B
MIR26B
MIR29A
MIRLET7D
MIR141
UCA1
HULC
MIR27B
MIR370
PCAT4
MIR191
MIR23A
MIR100
MIR149
MIR214
MIRLET7B
SMKR1
EGOT
MIR320A
MIR375
MIR96
PTENP1
MIR195
MIR199B
MIR25
MIR181B1
MIR182
MIR22
MIR30A
MIRLET7G
MIR31
MIR32
MIR345
SNHG1
SNHG5
ZFAS1
FENDRR
PCAT18
PCGEM1
MIR148A
MIR29B2
MIR99B
MIR106A
MIR199A1
MIR181A1
MIR491
LRRC74B
PRAC2
HMGN2P46
MIR183
MIR335
PCAT1
MIR202
MIR224
MIR151A
MIR296
MIR497
MIR503
CBR3-AS1
HCG11
MIR498
MIR198
MIR92A2
SOCS2-AS1
RNY1
PCAT19
PCAT2
PCAT29
PCAT6
RNY3
TBC1D3D
SPRY4-IT1
DRAIC
FALEC
LINC00963
LINC01138
CCAT2
LINC01564
PRNCR1
TRPM2-AS
SCHLAP1
CTBP1-AS
PCAT14
PCAT5
PCAT7
SUZ12P1
WARS2-IT1
DDX19A-DT
PRINS
DUXAP9
PCSEAT
TP53COR1
XLOC_008559
XLOC_009911
POTEF-AS1
XLOC_007697
PARK7
ABCB1
GSTA4
GGT1
ALDH1A1
NR1I3
NRF1
ADPRH
COMT
HPRT1
ADH1B
AKR7A2
UGT1A6
GABPA
GLUL
CYB5R3
GLRX
GSTA2
UGT1A4
FTMT
SULT1A3
UGT1A8
SSPN
ESRRB
CYP2C19
POR
CUL3
TXNRD1
GJA8
RHAG
AGER
IQGAP1
CYB5A
GPX3
GSTM2
TF
C3
GLS
ABCB11
AGXT
DHCR24
HSD17B10
ALPI
NR0B2
PON3
ALDH3A1
PON2
ETHE1
ASAH2
APEH
GSTM4
RHBG
ACSM2A
MARS1
APP
CFTR
MAPT
CYP2C9
SNCA
DRD5
MC1R
TPH2
ALDH7A1
DRD4
GUSB
HMOX2
GPX4
MAP3K5
SIRT3
CBR1
XPA
TXN2
AOX1
SULT1E1
CD47
CRYZ
GSTO2
LBP
PNKD
NUDT1
UBR5
DDB1
DNAJB6
UGT2B4
RBBP7
BACH1
IMMT
CCL3
ENC1
KYAT1
CENPV
TH
HNF4A
APOE
GLUD1
GYS1
NOS2
MAP3K1
ACACA
MLH1
MSX2
SLCO1B1
TTR
BUB3
FMO3
HCFC1
CYBA
MCM4
TPMT
USP9X
YWHAQ
GSS
LCAT
OTX2
ALDH3A2
CPS1
MCM3
MCM5
RAC3
STUB1
SUOX
STS
TK1
XPC
UMPS
PFKP
BAG3
CDC73
COX5A
APEX1
CCT5
GALE
PPP2R2A
NADK
OGT
SULT2A1
RUVBL2
XRCC5
AKR1C1
BLMH
DCT
ACP1
FMO1
FBL
IL1A
FXR1
FOXF1
PSMC3
OLR1
MT2A
SULT1A2
UGCG
RBBP4
RPS27
ANLN
ALDH3B1
ADH1C
MOCOS
SLC22A7
XRCC2
RPS13
DNAJA1
ABCB10
CCT3
GPT
HBG2
FTSJ1
GCLM
RHD
RFC4
RING1
RPE
RPS5
BAG2
BPHL
ARID5B
AOC1
GPX8
KIF20A
NFIC
PDLIM4
PDLIM5
MAGED2
NACC1
PAOX
STK17A
TCERG1
TRIM29
RFC5
RFC3
SNRPD2
TNPO1
SART1
WAC
ALX1
GAN
HLTF
RPL29
PELO
RCC2
ACY3
BAG4
API5
AKR7A3
DDX24
IPO7
MYCBP
PKP3
LPO
RBM39
SRRT
CCAR2
DNAJB4
DDX39A
DHDH
IPO8
GLRX2
GTF3C2
NGB
KLHL41
LUC7L3
NTPCR
UGT1A3
ZNF281
AKAP8L
BAG6
AHSP
ACSM2B
CHTF18
HSPBP1
GTF3C1
MAP7
MGA
PWP2
SEC16A
PPP6R3
ZBTB38
WRNIP1
AHRR
KLF16
CSN1S1
NSD3
MIER1
SELENOP
C16orf87
DEPP1
LOC110366354
LOC110599592
DDC
LCK
CSF1R
MAP3K7
NT5E
ZAP70
CASP1
ALPL
ANPEP
ITGB2
ICAM1
NGF
NOS1
MAPK10
RXRA
PRKAA2
CD247
DPP4
EIF2AK3
PDHA1
MEF2C
PDE3A
PLA2G7
PLA2G4A
PROC
PTPN6
ESRRA
GATA4
PLA2G6
LMNA
NR1H4
TEAD1
TFRC
TPO
ACTN2
ADORA1
CARM1
CAMKK2
ECHS1
CNR1
FANCC
ENTPD1
FAH
CYBB
GFAP
GGCX
LEP
PRMT1
MAP2K6
NR4A2
OAT
PGD
TPI1
SLC11A2
SLC18A2
TNFRSF1B
TXNRD2
ATP7A
ACOX1
CES1
HMGCR
MS4A1
PPARA
PRNP
NFS1
NNT
NR5A2
SIN3A
TACR1
C1QBP
ADIPOR1
ADCY10
CRAT
HNMT
ITPA
HBB
CTSL
OGDH
PML
SELP
SORD
TGFBI
UCP2
PRSS1
OPRK1
VCAM1
AASS
ADIPOQ
CXCL10
DCXR
AOC3
CS
CES2
BCAR1
EXO1
CRYAB
EIF2S1
HP
HTT
GSTO1
HAMP
HMGB1
KRT16
PPOX
LTF
NDUFS4
SLC22A2
SLC17A5
OPRD1
CXADR
DUOX2
DYRK2
CDA
CRADD
LAMA2
HIBCH
MAOB
MB
MTRR
NTF4
TRPM1
SLC22A1
UBC
RPS27A
SPG7
CCK
IL18R1
HBA1
HBA2
LAMP1
CYP2A13
COMMD1
MPC1
NOX1
NOX4
NR2E3
LPA
SPINK5
RHCG
CNTF
CD163
LIF
MICB
MTF1
PRPF8
SOD3
UMOD
AS3MT
ATXN7
DPP10
ACSM1
MVP
NPSR1
MSRB1
MPP1
RNPEP
OXR1
PTMA
RPL23
SESN3
AANAT
CTRL
NAA15
PRKN
MT3
OXA1L
ACSM3
ACSM5
DSPP
DAP
DNAH8
PIR
PI3
MT1A
UGT3A1
RPL17
ADAM33
CCL27
CLEC4A
LEO1
PLB1
LYST
PGP
PIDD1
G6PC1
GSTT2B
GSTT2
EFS
PHF11
TMEM161B
PTPA
ARSH
GPX6
UGT2A1
ACSM4
SULT6B1
UGT1A5
ZNF32
ACSM6
MTARC2
CIAO3
IGHE
MIR200A
MIR133B
MIR7-3HG
MIR7-1
MIR7-3
MIR7-2
MIR105-2
MIR105-1
MIR603
GSTA6P
LOC108660406

## Sheet: 5-Hub node
Prototype						Metabolism
Hub node	BC	CC	Degree			Hub node	BC	CC	Degree
RPS27A	0.0707566	0.429096	178			RPS27A	0.0709856	0.43147	175
UBC	0.0458749	0.425191	161			UBC	0.044399	0.426409	159
TP53	0.0616263	0.433556	144			TP53	0.0636056	0.436822	143
MAPK1	0.0381039	0.428939	144			MAPK1	0.0381741	0.43263	143
PIK3CA	0.0182283	0.418488	142			PIK3CA	0.0190419	0.422414	141
PIK3R1	0.0170673	0.410834	140			PIK3R1	0.01774	0.414491	139
EP300	0.0293583	0.428467	130			EP300	0.0303703	0.431635	130
SRC	0.021561	0.427213	127			SRC	0.0220811	0.430646	127
MAPK3	0.017943	0.421053	127			MAPK3	0.0182191	0.424802	127
AKT1	0.0431332	0.429886	120			AKT1	0.0438959	0.433795	118
STAT3	0.0319306	0.422423	115			STAT3	0.0297261	0.424802	113
APP	0.0249625	0.386883	113			HRAS	0.0139803	0.409372	112
HRAS	0.0127556	0.405274	111			APP	0.0237398	0.387552	112
CREBBP	0.033871	0.421508	100			CREBBP	0.0319023	0.423048	98
SOS1	0.00583389	0.389074	99			SOS1	0.00585832	0.392273	97
JUN	0.0231102	0.412575	98			JUN	0.0227673	0.41556	96
SHC1	0.00649276	0.394861	98			SHC1	0.00659929	0.397812	96
CTNNB1	0.0195286	0.40882	94			RAC1	0.013316	0.392683	94
RAC1	0.0127839	0.389983	94			CTNNB1	0.0204949	0.411915	93
PTPN11	0.00633686	0.39782	91			PTPN11	0.00587397	0.399221	88
GRB2	0.00537915	0.388944	90			EGFR	0.0105464	0.412518	87
EGFR	0.0116023	0.411412	88			KRAS	0.00575946	0.398797	87
JAK2	0.00525437	0.383328	88			JAK2	0.00553905	0.385563	87
KRAS	0.00541888	0.394461	87			FN1	0.00895419	0.391864	85
MAPK8	0.00793016	0.405837	83			GRB2	0.00443877	0.391048	85
RHOA	0.00720423	0.394728	83			RHOA	0.00764492	0.397531	83
EGF	0.00851182	0.398635	82			EGF	0.00811818	0.399929	82
FN1	0.00910004	0.388427	81			MAPK8	0.00785577	0.408629	80
HSP90AA1	0.0149409	0.410401	78			HSP90AA1	0.0153975	0.415254	78
ESR1	0.0179046	0.409968	77			CDC42	0.0124032	0.398797	77
MAPK14	0.0202389	0.407679	77			HDAC1	0.00756841	0.382553	77
CDC42	0.0115376	0.393929	77			ESR1	0.0196646	0.412972	76
HDAC1	0.00717229	0.378729	77			VEGFA	0.00876193	0.411314	76
NFKB1	0.0186145	0.411703	75			NFKB1	0.0179327	0.413578	73
VEGFA	0.00854318	0.40711	74			MAPK14	0.0199788	0.411014	73
LCK	0.00313041	0.379467	73			LCK	0.00334096	0.385299	72
RELA	0.00911387	0.407394	72			RELA	0.00894201	0.409223	71
TNF	0.0127839	0.405134	71			TNF	0.0128025	0.407153	71
CDK1	0.0113841	0.383454	71			IL6	0.00961203	0.391455	70
PIK3R2	0.0025945	0.367296	71			FGG	0.00489315	0.37417	70
SMAD3	0.00985398	0.398499	70			SMAD3	0.00918682	0.400355	68
IL6	0.00943656	0.388686	70			JAK1	0.00295454	0.379973	68
JAK1	0.0027403	0.377383	69			ITGB3	0.00547158	0.377049	68
SMAD4	0.00973089	0.385224	67			PIK3R2	0.00257677	0.369266	68
IGF1	0.00863246	0.386499	66			IGF1	0.0092042	0.391455	67
C3	0.0083078	0.363184	66			C3	0.00806609	0.364607	67
FOS	0.0104553	0.397144	65			CDK1	0.0109827	0.383594	66
RXRA	0.0226247	0.396335	65			SMAD4	0.00932638	0.387418	65
ITGB3	0.00678259	0.37364	65			FOS	0.0103892	0.398938	64
PRKCD	0.00801529	0.38497	64			RXRA	0.0227731	0.398797	63
CXCL12	0.00681014	0.374239	61			PRKCD	0.00817474	0.387552	63
MYC	0.00554202	0.396335	60			ITGB1	0.00908649	0.370115	62
HGF	0.00934749	0.389333	60			MYC	0.00570103	0.398374	60
PCNA	0.0054132	0.365571	60			HGF	0.0093408	0.391591	60
PIK3CB	0.00064471	0.360049	59			ITGAV	0.0122565	0.377175	60
NCOA1	0.0127208	0.371738	58			CXCL12	0.00617242	0.374668	60
IL2	0.00136241	0.378238	57			PTK2	0.00401063	0.378442	59
PTK2	0.00377083	0.375804	57			PDGFB	0.00431589	0.375291	59
PTPN6	0.00811854	0.37364	57			PCNA	0.00561341	0.366385	59
PDGFB	0.0040207	0.370558	57			TGFB1	0.00800012	0.400925	57
CDK2	0.00268087	0.368454	57			NCOA1	0.0121382	0.372808	56
ITGB1	0.00998842	0.367874	57			PIK3CB	0.00061996	0.361914	56
PIK3R3	0.00167019	0.362058	57			CCND1	0.00347521	0.392136	55
PRKCZ	0.00197864	0.379961	56			PRKCZ	0.00203886	0.382293	55
CCND1	0.00343062	0.390505	55			IL2	0.00142828	0.380101	55
IRS1	0.00124017	0.371147	55			MAP2K1	0.00264388	0.390371	54
TGFB1	0.00708828	0.39553	54			IRS1	0.00132104	0.375291	54
STAT5A	0.00264959	0.388427	54			PTPN6	0.00777119	0.374543	54
MAP2K1	0.00238919	0.387268	54			CDK2	0.00247864	0.369629	54
NR3C1	0.00659802	0.391946	53			PIK3R3	0.00163	0.363666	54
RBBP4	0.00307093	0.356532	53			STAT5A	0.00271062	0.389426	53
CXCL1	0.00529176	0.355447	53			CXCL1	0.00552108	0.357324	53
CCNA2	0.00262525	0.351595	53			NR3C1	0.00670797	0.394056	52
SP1	0.00781255	0.384843	52			CASP3	0.0115175	0.371824	52
STAT1	0.0040048	0.382825	52			RBBP4	0.00310949	0.358233	52
HSPA8	0.0194648	0.382074	52			CDKN1A	0.00285755	0.386223	51
PRKCA	0.00358868	0.377505	52			STAT1	0.00391388	0.383594	51
STAT5B	0.00244964	0.384843	51			HSPA8	0.0175547	0.381517	51
CDKN1A	0.00276257	0.384717	51			PRKCA	0.00362966	0.378569	51
RB1	0.00386805	0.380208	51			F2	0.00974956	0.36308	51
JAK3	0.00078581	0.369854	51			SP1	0.00620863	0.386356	50
CASP3	0.00930116	0.368222	51			STAT5B	0.00247219	0.385299	50
F2	0.00986764	0.362846	51			RB1	0.00370487	0.382553	50
KAT5	0.00375508	0.367642	50			CXCL8	0.00746298	0.379717	50
INS	0.0123894	0.365915	50			KAT5	0.00389534	0.369387	50
BCAR1	0.00128602	0.363523	50			BCAR1	0.00103871	0.368301	50
ANXA1	0.00221781	0.347103	50			ALB	0.0116829	0.36806	50
AR	0.013604	0.383706	49			CCNA2	0.00254021	0.35296	50
NGF	0.00580678	0.381699	49			ANXA1	0.00192997	0.34784	50
CXCL8	0.0073901	0.377749	49			AR	0.0143155	0.385036	49
CDH1	0.00863534	0.374599	49			NGF	0.00579802	0.380743	48
ALB	0.0114575	0.366489	49			CDH2	0.00418011	0.379717	48
ABL1	0.00240955	0.36262	48			INS	0.0106733	0.368542	48
CXCR4	0.00283135	0.3548	48			KAT2B	0.00185074	0.382293	47
KAT2B	0.00174283	0.377994	47			CDH1	0.00882457	0.377049	47
CDH2	0.00395727	0.377139	47			ABL1	0.00249282	0.364961	47
SYK	0.00116903	0.360939	47			CXCR4	0.00249186	0.354849	47
CCNB1	0.00169391	0.340823	47			NMUR2	0.00098953	0.338744	47
E2F1	0.00798163	0.361051	46			PDPK1	0.00117353	0.369266	46
NCOR1	0.00425695	0.360716	46			ALDOA	0.0139828	0.362963	46
ALDOA	0.0136008	0.360605	46			E2F1	0.00879117	0.362963	46
CDKN1B	0.00154148	0.369153	45			CDKN1B	0.00216838	0.374792	45
NCOA2	0.00630186	0.368222	45			ITGA2B	0.00159783	0.372562	45
NCOA3	0.00344194	0.361498	45			NCOR1	0.00429059	0.361682	45
NFKBIA	0.00259603	0.391159	44			MAP3K1	0.00332454	0.368903	44
RPS6KB1	0.00295108	0.383202	44			HDAC2	0.00261149	0.363197	44
PDPK1	0.00091532	0.3658	44			NCOA3	0.00348511	0.36308	44
HDAC2	0.00257234	0.361946	44			SERPINA1	0.00322198	0.350653	44
RBBP7	0.0019608	0.351701	44			CCNB1	0.00146322	0.341826	44
ATM	0.00172482	0.346177	44			NFKBIA	0.00258885	0.39282	43
CDC20	0.00300713	0.343428	44			CREB1	0.0115125	0.389696	43
CREB1	0.0113216	0.387396	43			RAF1	0.00188855	0.381387	43
NCOR2	0.00273947	0.378483	43			NCOA2	0.00582247	0.369508	43
MAP3K1	0.00309565	0.3658	43			PDGFRB	0.00113648	0.36145	43
PSMC3	0.00477963	0.36375	43			RBBP7	0.00198504	0.353846	43
MMP9	0.00760706	0.359938	43			ATM	0.00177676	0.348808	43
CTNNA1	0.00126621	0.355339	43			CDC20	0.00309581	0.344122	43
SERPINA1	0.00310599	0.349074	43			CYP1A1	0.0346194	0.336619	43
BRCA1	0.00504256	0.344238	43			RPS6KB1	0.00233475	0.385299	42
CDK7	0.00133932	0.34172	43			ERBB2	0.00174185	0.380229	42
CYP1A1	0.0334519	0.334192	43			NCOR2	0.00275048	0.379845	42
ERBB2	0.00168666	0.377627	42			CASP8	0.00428066	0.375042	42
SMAD2	0.00390916	0.372568	42			PSMC3	0.00309203	0.364489	42
PDGFRB	0.00115249	0.359606	42			CTNNA1	0.00134615	0.357551	42
PRKCB	0.00148607	0.356641	42			BRCA1	0.005205	0.345282	42
RFC4	0.0018953	0.347206	42			NGFR	0.00478569	0.381646	41
IL4	0.0119469	0.382324	41			MDM2	0.00236999	0.376168	41
NGFR	0.00453109	0.378238	41			MMP9	0.0077045	0.362379	41
RAF1	0.00168549	0.378116	41			PRKCB	0.00151346	0.357551	41
MDM2	0.00208191	0.374239	41			CHUK	0.00113528	0.357211	41
CASP8	0.0035665	0.369503	41			RFC4	0.00195334	0.348162	41
LYZ	0.00304032	0.358172	41			SMAD2	0.00354349	0.374046	40
JUP	0.00536911	0.357515	41			FGF2	0.00371497	0.373302	40
ARG1	0.00694776	0.355339	41			PXN	0.00046772	0.362379	40
CHUK	0.00108882	0.355123	41			ITGB2	0.0093503	0.360755	40
PTEN	0.00528161	0.373282	40			PTPN1	0.00324267	0.360409	40
PPARG	0.00409436	0.370794	40			JUP	0.00546374	0.359834	40
FGF2	0.00335691	0.368222	40			PTK2B	0.00306091	0.359834	40
PRKACA	0.00532675	0.36718	40			KDR	0.00096848	0.359604	40
PTK2B	0.00306452	0.358282	40			IGF2	0.00167073	0.356871	40
ITGB2	0.0124941	0.358063	40			CDK7	0.00126924	0.341515	40
IGF2	0.00178868	0.357624	40			IL4	0.0105238	0.383986	39
CDK4	0.00100412	0.342522	40			PPARG	0.00447729	0.37207	39
PPARA	0.0100136	0.386627	39			BCL2L11	0.00124332	0.362263	39
MTOR	0.00313256	0.364658	39			MAP2K2	0.0004105	0.358119	39
HCK	0.00099799	0.358833	39			IKBKB	0.0010617	0.357891	39
PXN	0.00046881	0.357624	39			ARG1	0.00603326	0.356871	39
IKBKB	0.00102084	0.355881	39			IKBKG	0.00109354	0.35642	39
KDR	0.00084441	0.355664	39			MET	0.00172099	0.377554	38
IKBKG	0.00104959	0.354369	39			IGF1R	0.00080448	0.370602	38
CHEK1	0.00133445	0.341122	39			LYZ	0.00297872	0.360179	38
MET	0.00170248	0.37496	38			PPARGC1A	0.00608478	0.356646	38
PTPN1	0.00299962	0.35675	38			SPP1	0.00290801	0.356533	38
PPARGC1A	0.00594392	0.355881	38			CDK4	0.00097376	0.344122	38
PLG	0.00395505	0.35054	38			PPARA	0.00780601	0.385036	37
RFC3	0.00080266	0.343732	38			PTEN	0.00298049	0.375667	37
MAPK9	0.00093956	0.37508	37			PRKACA	0.00373892	0.369872	37
CSF2	0.00073744	0.370911	37			MTOR	0.00278939	0.365909	37
IGF1R	0.00069969	0.365114	37			HCK	0.00085038	0.360179	37
BCL2L11	0.0010203	0.357953	37			RFC3	0.00064246	0.343702	37
CCNE1	0.00069145	0.354369	37			CHEK1	0.00135199	0.342241	37
NOTCH1	0.00329229	0.383202	36			NOTCH1	0.0033729	0.385431	36
GSK3B	0.00231043	0.374719	36			MAPK9	0.0009516	0.37642	36
PLK1	0.00199605	0.361274	36			THBS1	0.0029175	0.364725	36
SPP1	0.00269837	0.35319	36			CCNE1	0.00056149	0.355521	36
ELANE	0.00206076	0.35149	36			RFC5	0.00060512	0.342241	36
RFC5	0.00056377	0.340525	36			GSK3B	0.00236697	0.377175	35
SIRT1	0.00301221	0.369153	35			CSF2	0.00068671	0.37207	35
PML	0.00347832	0.367758	35			SIRT1	0.00313206	0.369508	35
TACR1	0.00199652	0.351173	35			PML	0.0036405	0.369024	35
BIRC3	0.00162931	0.347103	35			AKT2	0.00162775	0.366981	35
NPSR1	0.00665371	0.345256	35			PLK1	0.00189125	0.362729	35
FOXO3	0.00408864	0.385351	34			BIRC3	0.00157301	0.348808	35
AKT2	0.00138128	0.364203	34			CXCL10	0.0006204	0.333432	35
THBS1	0.00303357	0.363184	34			PROC	0.00280166	0.354514	34
SOCS3	0.00174699	0.356641	34			ELANE	0.00220981	0.353735	34
CTNND1	0.00072513	0.346279	34			TACR1	0.00240941	0.352408	34
CXCL10	0.00060073	0.332196	34			FOXO3	0.00409095	0.386621	33
FOXO1	0.00279735	0.374599	33			FOXO1	0.00278324	0.376168	33
HSPA1A	0.00565537	0.37376	33			TF	0.00339584	0.362963	33
IGFBP3	0.00300283	0.365457	33			SKP2	0.00116596	0.360179	33
TF	0.00343154	0.362283	33			SOCS3	0.00179292	0.358347	33
RARA	0.00131218	0.360828	33			MAP3K7	0.00193657	0.358233	33
SKP2	0.00116107	0.359495	33			IQGAP1	0.00042716	0.350435	33
MAP3K7	0.00186657	0.356206	33			YY1	0.00160149	0.348485	33
PROC	0.00292916	0.352338	33			CTNND1	0.00077134	0.348485	33
YY1	0.00153755	0.346177	33			PSAP	0.00160325	0.318632	33
GCGR	0.00371553	0.323456	33			HIF1A	0.001702	0.387952	32
AURKA	0.00497685	0.370089	32			HSPA1A	0.00551762	0.372685	32
CARM1	0.00583673	0.36962	32			IGFBP3	0.00283226	0.36758	32
CDKN2A	0.00095541	0.358943	32			RARA	0.00152489	0.363197	32
ACTN2	0.00038999	0.350645	32			CDKN2A	0.00101304	0.362963	32
PSAP	0.00154782	0.317478	32			VEGFC	0.00039807	0.347732	32
HIF1A	0.00153609	0.386755	31			BMP4	0.00400688	0.340792	32
EZH2	0.0010943	0.356315	31			CARM1	0.00520937	0.371457	31
ADRB2	0.00797452	0.342121	31			AURKA	0.00506652	0.370846	31
FAS	0.00069234	0.341122	31			SIN3A	0.00144053	0.35109	31
BMP4	0.00379713	0.338944	31			CCL5	0.00041833	0.335917	31
FASLG	0.00070771	0.338845	31			AKT3	0.00048569	0.35949	30
AKT3	0.00045816	0.357405	30			EZH2	0.00110529	0.358119	30
CD36	0.00793314	0.352019	30			CD36	0.00681922	0.356195	30
EDNRA	0.00059993	0.348345	30			TGFB2	0.00075742	0.354737	30
SIN3A	0.00133193	0.346999	30			EDNRA	0.00063646	0.350435	30
CDC25A	0.00041647	0.34192	30			NPSR1	0.0111038	0.345706	30
CCL5	0.00040931	0.334479	30			FAS	0.00069745	0.34297	30
ERCC1	0.00038966	0.330784	30			FASLG	0.00070415	0.340381	30
NOS2	0.00705102	0.387525	29			APOE	0.00572691	0.33956	30
IL1B	0.0015649	0.373999	29			ERCC1	0.00040642	0.331959	30
CAT	0.0219337	0.360605	29			NOS2	0.00672144	0.388085	29
TGFB2	0.00078196	0.353618	29			IL1B	0.00157359	0.376043	29
PARP1	0.00113822	0.34793	29			CAT	0.022081	0.36203	29
VAV3	0.00067098	0.339042	29			PARP1	0.00123438	0.349891	29
EXO1	0.00038044	0.332385	29			EXO1	0.00039493	0.333432	29
FADD	0.00048475	0.322296	29			FADD	0.0005028	0.323293	29
BCL2	0.00416537	0.371383	28			BCL2	0.00433046	0.373922	28
NOS3	0.00460991	0.366834	28			NOS3	0.0047522	0.368662	28
HSP90AB1	0.00138106	0.362058	28			HSP90AB1	0.00147948	0.363666	28
BCL2L1	0.0019621	0.355339	28			BCL2L1	0.0020738	0.357778	28
HBEGF	0.00069507	0.350856	28			HBEGF	0.00074542	0.353292	28
MAP2K6	0.00091926	0.345256	28			MAP2K6	0.0009693	0.348808	28
KDM1A	0.00150831	0.34162	28			KDM1A	0.00157671	0.343807	28
APOE	0.00470073	0.33728	28			VAV3	0.0004865	0.341102	28
DRD2	0.00207285	0.315165	28			MAPK10	0.00054478	0.366504	27
TERT	0.00303432	0.367874	27			IFNG	0.00080709	0.364607	27
MAPK10	0.00052542	0.365114	27			TLR4	0.00282749	0.361102	27
IFNG	0.0007831	0.36262	27			TP73	0.00054517	0.35597	27
BIRC5	0.00276344	0.357843	27			KIT	0.00046926	0.355521	27
TLR4	0.00269556	0.35675	27			PLAUR	0.00500648	0.346556	27
TP73	0.000538	0.354584	27			CP	0.00604184	0.341412	27
KIT	0.00045311	0.353939	27			F2R	0.00039929	0.337122	27
PTPN2	0.00042207	0.346588	27			IL10	0.00092661	0.336017	27
PLAUR	0.00507215	0.345358	27			CYCS	0.0139587	0.335018	27
RET	0.00060412	0.339436	27			TERT	0.0026505	0.369872	26
F2R	0.00042898	0.337572	27			MAP2K4	0.00121392	0.366981	26
IL10	0.00089958	0.33381	27			MEF2C	0.00121724	0.365198	26
IMPDH1	0.0102131	0.333619	27			BIRC5	0.00264188	0.359604	26
CYCS	0.0132876	0.331066	27			CAV1	0.00065287	0.354961	26
MCM2	0.00059675	0.323994	27			STUB1	0.00174599	0.351748	26
MAP2K4	0.00115913	0.365343	26			ERBB4	0.00040555	0.34709	26
MEF2C	0.00112731	0.362283	26			NTRK1	0.00044263	0.346343	26
RAB5A	0.00381986	0.354476	26			BIRC2	0.00088703	0.342137	26
RARG	0.00084081	0.354369	26			RPS27	0.00096827	0.331276	26
CAV1	0.00065486	0.353511	26			MCM2	0.00058104	0.324223	26
STUB1	0.00167402	0.350751	26			GATA3	0.00078607	0.358119	25
ERBB4	0.0003832	0.34546	26			LEP	0.00169208	0.358005	25
NTRK1	0.00042456	0.344441	26			XIAP	0.00139867	0.351858	25
PRKCE	0.0005006	0.34152	26			PRKCE	0.00051643	0.343598	25
BIRC2	0.00093682	0.340723	26			IGFBP1	0.0004166	0.338744	25
CP	0.00608086	0.339239	26			HP	0.00239818	0.336719	25
HP	0.00228592	0.33467	26			PROS1	0.00045227	0.336619	25
RPS27	0.00088698	0.329107	26			HSP90B1	0.00175842	0.335917	25
CDK5	0.00152024	0.36161	25			BID	0.00063564	0.335217	25
GATA3	0.00078786	0.356968	25			YWHAQ	0.00079126	0.358005	24
LEP	0.00166687	0.356641	25			TGFBR2	0.00049656	0.358005	24
XIAP	0.001353	0.349491	25			TGFBR1	0.00057881	0.357664	24
TUBB	0.00171577	0.347412	25			RAB5A	0.00376478	0.354737	24
CTSG	0.00080668	0.340723	25			CD44	0.0049009	0.354068	24
PIK3CG	0.00053169	0.340029	25			ITGA6	0.00581261	0.350544	24
LTF	0.00085988	0.338845	25			FGFR3	0.00060715	0.349783	24
MMP8	0.00116296	0.332385	25			TUBB	0.00166108	0.348916	24
BID	0.00059955	0.332385	25			MMP2	0.00412712	0.3456	24
TIMP2	0.00197408	0.332196	25			PLAU	0.00177344	0.345176	24
MCM4	0.00060882	0.322385	25			PIK3CG	0.00057338	0.342033	24
ACOX1	0.00940395	0.357624	24			LMNA	0.00112885	0.341308	24
YWHAQ	0.00073958	0.35319	24			CLU	0.00201024	0.33783	24
RARB	0.00060279	0.352232	24			IMPDH1	0.00905196	0.334719	24
CD44	0.00462796	0.352019	24			TIMP2	0.00224302	0.334322	24
FGFR3	0.00058811	0.348657	24			MSH2	0.00095707	0.334223	24
WNT5A	0.00177243	0.347309	24			MCM4	0.00059052	0.322461	24
MMP2	0.00398415	0.343833	24			CDA	0.00818447	0.319083	24
PLAU	0.00438164	0.343732	24			PGR	0.0004483	0.360409	23
FTL	0.00142402	0.339141	24			ILK	0.00089528	0.356984	23
MPO	0.00475093	0.337085	24			RARB	0.00073609	0.354737	23
IGFBP1	0.00039759	0.336988	24			ITGB4	0.00124231	0.35109	23
PROS1	0.00044014	0.335632	24			MAPK12	0.00042721	0.349024	23
HSP90B1	0.00159669	0.334096	24			WNT5A	0.00170217	0.34784	23
MSH2	0.00089518	0.33229	24			BAD	0.00068545	0.346876	23
CHIT1	0.00059942	0.33116	24			PAPSS1	0.00303275	0.345388	23
MCM5	0.00065471	0.324084	24			TNFRSF1B	0.00249313	0.342137	23
MCM3	0.00050467	0.322563	24			LTF	0.00075079	0.340278	23
CDA	0.00679602	0.317047	24			KEAP1	0.00342392	0.33997	23
PGR	0.00044323	0.359164	23			FTL	0.00140159	0.339458	23
ITGA6	0.00543717	0.347412	23			AGK	0.00282608	0.338845	23
MAPK12	0.00039671	0.347412	23			MPO	0.00480773	0.33854	23
PRDX6	0.0045125	0.344848	23			MMP8	0.00105279	0.333531	23
BAD	0.0006693	0.344238	23			CHIT1	0.00061509	0.332939	23
DUT	0.00672566	0.34363	23			HTR2A	0.00158246	0.325817	23
ANXA2	0.00078993	0.343428	23			MCM5	0.00067442	0.324317	23
KEAP1	0.00342264	0.338453	23			MCM3	0.00048765	0.322645	23
TNFRSF1B	0.00327384	0.33767	23			PIAS3	0.00168313	0.36308	22
CLU	0.00195849	0.336891	23			ACOX1	0.00666932	0.357891	22
GUSB	0.0044229	0.334862	23			PRMT1	0.00142339	0.351309	22
EDNRB	0.00042454	0.33013	23			PRDX6	0.00462036	0.346449	22
AOC1	0.00932007	0.326713	23			EGR1	0.00413792	0.345918	22
HTR2A	0.00154202	0.324896	23			MAP2K3	0.00055949	0.341515	22
PIAS3	0.00163782	0.361386	22			VCAM1	0.00183426	0.33997	22
EGR1	0.00394005	0.343428	22			EPHB2	0.0008912	0.33783	22
MAP2K3	0.00051809	0.339042	22			GUSB	0.00448203	0.336619	22
VCAM1	0.00186304	0.338944	22			FLT4	0.00087274	0.332252	22
TTR	0.00049316	0.337572	22			AOC1	0.00919006	0.328093	22
LMNA	0.00102522	0.337182	22			PSEN1	0.00166429	0.327807	22
EPHB2	0.00084061	0.335632	22			CHEK2	0.00045781	0.349133	21
EIF4E	0.00104579	0.335054	22			TCF7L2	0.00043007	0.34507	21
HMOX2	0.00627971	0.329944	22			ANXA2	0.00072872	0.34297	21
PSEN1	0.0015971	0.325893	22			EIF4E	0.00099406	0.336217	21
XRCC6	0.00111344	0.31965	22			HMOX2	0.00484575	0.335217	21
PTGS2	0.0134347	0.36016	21			MAP3K5	0.00060635	0.334322	21
ILK	0.0005583	0.351807	21			CASP9	0.00097666	0.327141	21
PRMT1	0.00231354	0.347206	21			CASP7	0.00058537	0.325346	21
CHEK2	0.00039877	0.345972	21			XRCC6	0.0010835	0.321174	21
FGFR2	0.00037582	0.34546	21			HMGB1	0.00095328	0.374792	20
ITGB4	0.00103472	0.344644	21			PIAS1	0.00147704	0.349457	20
TCF7L2	0.00041997	0.343327	21			TXN	0.0108135	0.345176	20
FABP5	0.00081881	0.342121	21			FABP5	0.00080688	0.343598	20
PAPSS1	0.00266575	0.341022	21			PPP2R2A	0.00135851	0.342241	20
CYB5R3	0.00117205	0.336891	21			RING1	0.00079411	0.339151	20
HLA-A	0.00311047	0.335343	21			CYB5R3	0.00119409	0.338845	20
MAP3K5	0.00056938	0.33163	21			TTR	0.00038957	0.338642	20
CASP9	0.00090721	0.324174	21			CD47	0.00082808	0.337728	20
CASP7	0.00056379	0.322474	21			HLA-A	0.00315022	0.336619	20
PIAS1	0.00139222	0.347516	20			PPP1CC	0.00117627	0.336017	20
TXN	0.0102618	0.343428	20			XRCC1	0.00120709	0.330015	20
PPP2R2A	0.00119867	0.340723	20			TNFSF10	0.00063465	0.329725	20
RING1	0.00075023	0.336891	20			EIF4A1	0.00059765	0.328571	20
CD47	0.00212818	0.335151	20			NCSTN	0.00144526	0.325911	20
PPP1CC	0.00116951	0.332574	20			FTH1	0.00146645	0.321266	20
FLT4	0.00078622	0.329944	20			PTGS2	0.0124148	0.362846	19
TNFSF10	0.00059855	0.328736	20			ARNT	0.00357723	0.362147	19
XRCC1	0.00116855	0.328551	20			SNAI1	0.00043258	0.354514	19
EIF4A1	0.00051976	0.325711	20			FGFR4	0.00039029	0.348269	19
NCSTN	0.00138671	0.324084	20			MAPKAPK2	0.00301042	0.342449	19
CCNT1	0.00043145	0.323635	20			ADIPOQ	0.00199363	0.340998	19
FTH1	0.00138096	0.321056	20			APAF1	0.00070415	0.338744	19
HMGB1	0.00095364	0.372568	19			DNMT1	0.00393108	0.337122	19
ARNT	0.00338039	0.359495	19			FABP4	0.0022254	0.332252	19
SNCA	0.00418583	0.354907	19			EPHA2	0.00181913	0.331568	19
SNAI1	0.00039832	0.351384	19			ALDH3B1	0.00741571	0.3209	19
MAPKAPK2	0.00282633	0.339634	19			BAG4	0.00075587	0.331959	18
ADIPOQ	0.00193524	0.339141	19			MMP7	0.00268641	0.327712	18
APAF1	0.000652	0.335922	19			CYBB	0.00080696	0.32469	18
DNMT1	0.00431272	0.335825	19			CYBA	0.00078217	0.32017	18
FABP4	0.00216614	0.330972	19			SNCA	0.00396309	0.356307	17
EPHA2	0.00175359	0.329385	19			APC	0.0004269	0.346663	17
CYBB	0.00152827	0.321497	19			CASP6	0.00290982	0.342762	17
CYBA	0.00137022	0.316531	19			TP63	0.00071393	0.33997	17
MMP3	0.00135551	0.336794	18			MMP3	0.00135978	0.336921	17
BAG4	0.00073191	0.331912	18			LCN2	0.00373044	0.331763	17
LCN2	0.00362453	0.330223	18			NFE2L2	0.00413781	0.330595	17
MMP7	0.0014508	0.326257	18			UGT1A6	0.00732354	0.319626	17
RPS13	0.00040299	0.314147	18			HSPA4	0.00106332	0.318902	17
APC	0.00040193	0.345052	17			ADAM17	0.00088331	0.344965	16
TFRC	0.0006417	0.342622	17			BAX	0.00047945	0.336418	16
CASP6	0.00278696	0.340227	17			SPHK1	0.0012307	0.333038	16
TP63	0.00065852	0.338257	17			SOD2	0.00805668	0.329725	16
EZR	0.00042321	0.332101	17			ICAM1	0.00066133	0.328284	16
NFE2L2	0.00400438	0.328367	17			TFRC	0.00058666	0.342137	15
HSPA4	0.00119563	0.319039	17			G6PD	0.00622168	0.330595	15
UGT1A6	0.00687423	0.317478	17			RAC3	0.00185333	0.328476	15
ADAM17	0.00088543	0.343529	16			ALOX15B	0.00572878	0.323386	15
BAX	0.00045746	0.333905	16			UGT1A9	0.00457308	0.322738	15
G6PD	0.00622338	0.330597	16			PARK2	0.00042545	0.321357	15
SOD2	0.00772812	0.32809	16			ETS1	0.00071016	0.346663	14
SPHK1	0.00111793	0.327906	16			CDK5R1	0.00086626	0.34297	14
ICAM1	0.00066559	0.327722	16			TGFA	0.00196049	0.340072	14
ALOX15B	0.00565231	0.321144	16			SPR	0.0110133	0.331666	14
HSPA5	0.00125153	0.314063	16			AGXT	0.00261674	0.32934	14
ETS1	0.00070834	0.344746	15			FKBP1A	0.00065206	0.324037	14
CDK5R1	0.00051564	0.340723	15			HSPB1	0.00123471	0.356195	13
AGXT	0.00541685	0.328644	15			TNFSF11	0.00140175	0.351858	13
ARF1	0.00099003	0.328367	15			GP1BA	0.0026307	0.342449	13
UGT1A9	0.00451401	0.321409	15			HMOX1	0.00434512	0.339458	13
PARK2	0.0004111	0.320615	15			EPHX2	0.0042555	0.331276	13
TGFA	0.00189412	0.338649	14			DAO	0.00180124	0.327712	13
HMOX1	0.00619406	0.337475	14			VDR	0.00474781	0.325723	13
SPR	0.0103253	0.328551	14			PCK1	0.00294119	0.323944	13
RAC3	0.00176518	0.326531	14			RAN	0.00428383	0.318362	13
PCK1	0.00355953	0.325711	14			SOD1	0.0025884	0.318182	13
VDR	0.00460014	0.323994	14
FKBP1A	0.00062468	0.322207	14
MMP1	0.00213916	0.319912	14
HSPB1	0.00122792	0.355231	13
TNFSF11	0.00141268	0.349701	13
GP1BA	0.0026276	0.341022	13
EPHX2	0.00416219	0.330223	13
DAO	0.00170125	0.326896	13
UGCG	0.00120958	0.319475	13
RAN	0.00415945	0.317047	13
SOD1	0.00245797	0.31636	13

## Sheet: 6- Action targets
Prototype					Metabolism
Target	Gene symbol	Uniprot id			Target	Gene symbol	Uniprot id
P-glycoprotein 1	ABCB1	P08183			ATP-binding cassette sub-family G member 2	ABCG2	Q9UNQ0
Multidrug resistance-associated protein 1	ABCC1	P33527			Proto-oncogene tyrosine-protein kinase ABL1	ABL1	P00519
ATP-binding cassette sub-family G member 2	ABCG2	Q9UNQ0			Acetylcholinesterase	ACHE	P22303
Proto-oncogene tyrosine-protein kinase ABL1	ABL1	P00519			Prostatic acid phosphatase	ACP3	P15309
Acetylcholinesterase	ACHE	P22303			ADAM 17	ADAM17	P78536
Low molecular weight phosphotyrosine protein phosphatase	ACP1	P24666			ADAM 33	ADAM33	Q9BZ11
Prostatic acid phosphatase	ACP3	P15309			Alcohol dehydrogenase 1C	ADH1C	P00326
ADAM 17	ADAM17	P78536			Alcohol dehydrogenase class-3	ADH5	P11766
Alcohol dehydrogenase class-3	ADH5	P11766			Adenosine A1 receptor (by homology)	ADORA1	P30542
Adenosine A1 receptor (by homology)	ADORA1	P30542			Aldose reductase	AKR1B1	P15121
Adrenergic receptor beta	ADRB2	P07550			Aldo-keto reductase family 1 member B10	AKR1B10	O60218
Serine--pyruvate aminotransferase	AGXT	P21549			Aldo-keto reductase family 1 member C3	AKR1C3	P42330
Aldose reductase	AKR1B1	P15121			Serum albumin	ALB	P02768
Aldo-keto reductase family 1 member B10	AKR1B10	O60218			Aldehyde dehydrogenase, mitochondrial	ALDH2	P05091
Aldo-keto reductase family 1 member C1	AKR1C1	Q04828			Fructose-bisphosphate aldolase A	ALDOA	P04075
Aldo-keto reductase family 1 member C3	AKR1C3	P42330			Arachidonate 5-lipoxygenase	ALOX5	P09917
RAC-alpha serine/threonine-protein kinase	AKT1	P31749			Beta amyloid A4 protein	APP	P05067
Serum albumin	ALB	P02768			Androgen receptor	AR	P10275
Aldehyde dehydrogenase, mitochondrial	ALDH2	P05091			Arginase-2, mitochondrial	ARG2	P78540
Fructose-bisphosphate aldolase A	ALDOA	P04075			Butyrylcholinesterase	BCHE	P06276
Arachidonate 12-lipoxygenase	ALOX12	P18054			Apoptosis regulator Bcl-X	BCL2L1	Q07817
Arachidonate 15-lipoxygenase, type II	ALOX15B	O15296			B-Raf proto-oncogene serine/threonine-protein kinase	BRAF	P15056
Arachidonate 5-lipoxygenase	ALOX5	P09917			Caspase-1	CASP1	P29466
Apoptotic protease-activating factor 1	APAF1	O14727			Caspase-3	CASP3	P42574
Beta amyloid A4 protein	APP	P05067			C-C motif chemokine 5	CCL5	P13501
Androgen Receptor (by homology)	AR	P10275			Cyclin-A2	CCNA2	P20248
ADP-ribosylation factor 1	ARF1	P84077			Dual specificity phosphatase Cdc25A	CDC25A	P30304
Arginase-2, mitochondrial	ARG2	P78540			Cell division control protein 42 homolog	CDC42	P60953
Cholinesterase	BCHE	P06276			Cyclin-dependent kinase 1	CDK1	P06493
Apoptosis regulator Bcl-X	BCL2L1	Q07817			Cell division protein kinase 2	CDK2	P24941
B-Raf proto-oncogene serine/threonine-protein kinase	BRAF	P15056			Cyclin-dependent kinase 5 activator 1	CDK5R1	Q15078
Carbonic anhydrase IX	CA9	Q16790			Cell division protein kinase 6	CDK6	Q00534
Caspase-1	CASP1	P29466			Cell division protein kinase 7	CDK7	P50613
Caspase-3	CASP3	P42574			Liver carboxylesterase 1	CES1	P23141
Carbonyl reductase [NADPH] 1	CBR1	P16152			Carboxylesterase 2	CES2	O00748
C-C motif chemokine 5	CCL5	P13501			Serine/threonine-protein kinase Chk1	CHEK1	O14757
Cyclin-A2	CCNA2	P20248			Chitotriosidase-1	CHIT1	Q13231
Cyclin-T1	CCNT1	O60563			Catechol O-methyltransferase	COMT	P21964
Cytidine deaminase	CDA	P32320			Cathepsin B	CTSB	P07858
Dual specificity phosphatase Cdc25A	CDC25A	P30304			Cytochrome P450 17A1	CYP17A1	P05093
Cell division control protein 42 homolog	CDC42	P60953			Cytochrome P450 19A1	CYP19A1	P11511
Cell division protein kinase 2	CDK2	P24941			Cytochrome P450 2C9	CYP2C9	P11712
Cyclin-dependent kinase 5	CDK5	Q00535			D-amino-acid oxidase	DAO	P14920
CDK5 activator 1	CDK5R1	Q15078			L-xylulose reductase	DCXR	Q7Z4W1
Cell division protein kinase 6	CDK6	Q00534			Dihydrofolate reductase	DHFR	P00374
Cell division protein kinase 7	CDK7	P50613			Dipeptidyl peptidase 4	DPP4	P27487
Liver carboxylesterase 1	CES1	P23141			Endothelin receptor ET-A (by homology)	EDNRA	P25101
Carboxylesterase 2	CES2	O00748			Epidermal growth factor receptor	EGFR	P00533
Serine/threonine-protein kinase Chk1	CHEK1	O14757			Eukaryotic translation initiation factor 4E	EIF4E	P06730
Chitotriosidase-1	CHIT1	Q13231			Leukocyte elastase	ELANE	P08246
Catechol O-methyltransferase	COMT	P21964			Ephrin type-A receptor 2	EPHA2	P29317
Casein kinase II subunit alpha	CSNK2A1	P68400			Epoxide hydratase	EPHX2	P34913
Cathepsin G	CTSG	P08311			Receptor protein-tyrosine kinase erbB-2	ERBB2	P04626
Cytochrome P450 19A1	CYP19A1	P11511			Receptor tyrosine-protein kinase erbB-4	ERBB4	Q15303
Cytochrome P450 1B1	CYP1B1	Q16678			Estrogen receptor alpha	ESR1	P03372
Cytochrome P450 2C9	CYP2C9	P11712			Estrogen receptor beta	ESR2	Q92731
L-xylulose reductase	DCXR	Q7Z4W1			Prothrombin	F2	P00734
Dihydrofolate reductase	DHFR	P00374			Fatty acid-binding protein, epidermal	FABP5	Q01469
Dipeptidyl peptidase 4	DPP4	P27487			Ferrochelatase, mitochondrial	FECH	P22830
Deoxyuridine 5-triphosphate nucleotidohydrolase, mitochondrial	DUT	P33316			Basic fibroblast growth factor receptor 1	FGFR1	P11362
Epidermal growth factor receptor erbB1	EGFR	P00533			Fibrinogen gamma chain	FGG	P02679
Eukaryotic initiation factor 4A-I	EIF4A1	P60842			Peptidyl-prolyl cis-trans isomerase FKBP1A	FKBP1A	P62942
Eukaryotic translation initiation factor 4E	EIF4E	P06730			Glutamate carboxypeptidase II	FOLH1	Q04609
Leukocyte elastase	ELANE	P08246			Glucose-6-phosphate 1-dehydrogenase	G6PD	P11413
Ephrin type-A receptor 2	EPHA2	P29317			UDP-glucose 4-epimerase	GALE	Q14376
Epoxide hydratase	EPHX2	P34913			Zinc finger protein GLI1	GLI1	P08151
Receptor tyrosine-protein kinase erbB-4	ERBB4	Q15303			Platelet glycoprotein Ib alpha chain	GP1BA	P07359
Estrogen receptor alpha	ESR1	P03372			Estrogen receptor	GPER1	Q99527
Estrogen receptor beta	ESR2	Q92731			Growth factor receptor-bound protein 2	GRB2	P62993
Prothrombin	F2	P00734			Glycogen synthase kinase-3 beta	GSK3B	P49841
Fatty acid-binding protein, adipocyte	FABP4	P15090			Glutathione reductase, mitochondrial	GSR	P00390
Fatty acid-binding protein, epidermal	FABP5	Q01469			Glutathione S-transferase A1	GSTA1	P08263
Ferrochelatase, mitochondrial	FECH	P22830			Glutathione S-transferase Mu 1	GSTM1	P09488
Acidic fibroblast growth factor	FGF1	P05230			Glutathione S-transferase Mu 2	GSTM2	P28161
Basic fibroblast growth factor	FGF2	P09038			Glutathione S-transferase P	GSTP1	P09211
Basic fibroblast growth factor receptor 1	FGFR1	P11362			Glutathione S-transferase theta-2	GSTT2	P0CG29
Peptidyl-prolyl cis-trans isomerase FKBP1A	FKBP1A	P62942			Tyrosine-protein kinase HCK	HCK	P08631
Glucose-6-phosphate 1-dehydrogenase	G6PD	P11413			3-hydroxy-3-methylglutaryl-coenzyme A reductase	HMGCR	P04035
UDP-glucose 4-epimerase	GALE	Q14376			Histamine N-methyltransferase	HNMT	P50135
Glucagon receptor	GCGR	P47871			Hypoxanthine-guanine phosphoribosyltransferase	HPRT1	P00492
Zinc finger protein GLI1	GLI1	P08151			GTPase HRas	HRAS	P01112
Lactoylglutathione lyase	GLO1	Q04760			Estradiol 17-beta-dehydrogenase 1	HSD17B1	P14061
Platelet glycoprotein Ib alpha chain	GP1BA	P07359			Estradiol 17-beta-dehydrogenase 3	HSD17B3	P37058
Estrogen receptor	GPER1	Q99527			Heat shock protein HSP 90-alpha	HSP90AA1	P07900
Growth factor receptor-bound protein 2	GRB2	P62993			Heat shock cognate 71 kDa protein	HSPA8	P11142
Glycogen synthase kinase-3 beta	GSK3B	P49841			Insulin-like growth factor IA	IGF1	P05019
Glutathione reductase, mitochondrial	GSR	P00390			Interleukin-2	IL2	P60568
Glutathione S-transferase A1	GSTA1	P08263			Inosine-5-monophosphate dehydrogenase 1	IMPDH1	P20839
Glutathione S-transferase Mu 1	GSTM1	P09488			Integrin alpha-IIb	ITGA2B	P08514
Glutathione S-transferase Mu 2	GSTM2	P28161			Integrin alpha-V	ITGAV	P06756
Glutathione S-transferase omega-1	GSTO1	P78417			Integrin beta-1	ITGB1	P05556
Glutathione S-transferase P	GSTP1	P09211			Integrin /beta-3	ITGB3	P05106
Glutathione S-transferase theta-2	GSTT2	P0CG29			Tyrosine-protein kinase JAK2	JAK2	O60674
Hydroxyacylglutathione hydrolase, mitochondrial	HAGH	Q16775			Proto-oncogene c-JUN	JUN	P05412
Tyrosine-protein kinase HCK	HCK	P08631			Histone acetyltransferase PCAF	KAT2B	Q92831
Hepatocyte growth factor	HGF	P14210			Vascular endothelial growth factor receptor 2	KDR	P35968
3-hydroxy-3-methylglutaryl-coenzyme A reductase	HMGCR	P04035			Mast/stem cell growth factor receptor	KIT	P10721
Histamine N-methyltransferase	HNMT	P50135			Kynurenine--oxoglutarate transaminase 1	KYAT1	Q16773
Serine protease hepsin	HPN	P05981			Proto-oncogene tyrosine-protein kinase LCK	LCK	P06239
Hypoxanthine-guanine phosphoribosyltransferase	HPRT1	P00492			Neutrophil gelatinase-associated lipocalin	LCN2	P80188
GTPase HRas	HRAS	P01112			Galectin-3	LGALS3	P17931
Estradiol 17-beta-dehydrogenase 1	HSD17B1	P14061			Lysozyme C	LYZ	P61626
Estradiol 17-beta-dehydrogenase 3	HSD17B3	P37058			Amine oxidase [flavin-containing] B	MAOB	P27338
Heat shock protein HSP 90-alpha	HSP90AA1	P07900			Dual specificity mitogen-activated protein kinase kinase 1	MAP2K1	Q02750
Heat shock 70 kDa protein 1	HSPA1A	P0DMV8			Mitogen-activated protein kinase 1	MAPK1	P28482
Heat shock cognate 71 kDa protein	HSPA8	P11142			Mitogen-activated protein kinase 10	MAPK10	P53779
Huntingtin	HTT	P42858			Mitogen-activated protein kinase 12	MAPK12	P53778
Insulin-like growth factor IA	IGF1	P05019			Mitogen-activated protein kinase 14	MAPK14	Q16539
Insulin-like growth factor 1 receptor	IGF1R	P08069			MAP kinase-activated protein kinase 2	MAPKAPK2	P49137
Interleukin-2	IL2	P60568			Hepatocyte growth factor receptor	MET	P08581
Inosine-5-monophosphate dehydrogenase 1	IMPDH1	P20839			6-O-methylguanine-DNA methyltransferase	MGMT	P16455
Tyrosine-protein kinase JAK2	JAK2	O60674			Macrophage migration inhibitory factor	MIF	P14174
Tyrosine-protein kinase JAK3	JAK3	P52333			Neprilysin	MME	P08473
Proto-oncogene c-JUN	JUN	P05412			Collagenase 3	MMP13	P45452
Histone acetyltransferase PCAF	KAT2B	Q92831			72 kDa type IV collagenase	MMP2	P08253
Vascular endothelial growth factor receptor 2	KDR	P35968			Stromelysin-1	MMP3	P08254
Mast/stem cell growth factor receptor	KIT	P10721			Neutrophil collagenase	MMP8	P22894
Kynurenine--oxoglutarate transaminase 1	KYAT1	Q16773			Matrix metalloproteinase-9	MMP9	P14780
Proto-oncogene tyrosine-protein kinase LCK	LCK	P06239			Nicastrin	NCSTN	Q92542
Neutrophil gelatinase-associated lipocalin	LCN2	P80188			Neuromedin-U receptor 2	NMUR2	Q9GZQ4
Galectin-3	LGALS3	P17931			Nitric oxide synthase, inducible	NOS2	P35228
Lysozyme C	LYZ	P61626			Nitric oxide synthase, endothelial	NOS3	P29474
Monoamine oxidase B	MAOB	P27338			NADPH oxidase 4	NOX4	Q9NPH5
Mitogen-activated protein kinase 10	MAPK10	P53779			Quinone reductase 2	NQO2	P16083
Mitogen-activated protein kinase 12	MAPK12	P53778			Oxysterols receptor LXR-beta	NR1H2	P55055
Mitogen-activated protein kinase 14	MAPK14	Q16539			Bile acid receptor	NR1H4	Q96RI1
Mitogen-activated protein kinase 8	MAPK8	P45983			Glucocorticoid receptor	NR3C1	P04150
MAP kinase-activated protein kinase 2	MAPKAPK2	P49137			Ornithine aminotransferase, mitochondrial	OAT	P04181
Hepatocyte growth factor receptor	MET	P08581			Bifunctional 3-phosphoadenosine 5-phosphosulfate synthetase 1	PAPSS1	O43252
6-O-methylguanine-DNA methyltransferase	MGMT	P16455			Phosphoenolpyruvate carboxykinase, cytosolic [GTP]	PCK1	P35558
Macrophage migration inhibitory factor	MIF	P14174			3-phosphoinositide-dependent protein kinase 1	PDPK1	O15530
Neprilysin	MME	P08473			Progesterone receptor	PGR	P06401
Collagenase 3	MMP13	P45452			Proto-oncogene serine/threonine-protein kinase Pim-1	PIM1	P11309
Matrix metalloproteinase 2	MMP2	P08253			Urokinase-type plasminogen activator	PLAU	P00749
Stromelysin-1	MMP3	P08254			Peroxisome proliferator-activated receptor gamma	PPARG	P37231
Neutrophil collagenase	MMP8	P22894			Serine/threonine-protein phosphatase PP1-gamma catalytic subunit	PPP1CC	P36873
Matrix metalloproteinase 9	MMP9	P14780			cAMP-dependent protein kinase catalytic subunit alpha	PRKACA	P17612
Nicastrin	NCSTN	Q92542			Protein kinase C alpha	PRKCA	P17252
Nitric oxide synthase, inducible (by homology)	NOS2	P35228			Protein kinase C beta	PRKCB	P05771
Nitric oxide synthase, endothelial	NOS3	P29474			Protein kinase C (PKC)	PRKCZ	Q05513
NADPH oxidase 4	NOX4	Q9NPH5			Presenilin-1	PSEN1	P49768
NAD(P)H dehydrogenase [quinone] 1	NQO1	P15559			Tyrosine-protein phosphatase non-receptor type 1	PTPN1	P18031
Ribosyldihydronicotinamide dehydrogenase [quinone]	NQO2	P16083			Tyrosine-protein phosphatase non-receptor type 11	PTPN11	Q06124
Oxysterols receptor LXR-beta	NR1H2	P55055			Ras-related protein Rab-5A	RAB5A	P20339
Bile acid receptor	NR1H4	Q96RI1			Retinoic acid receptor alpha	RARA	P10276
Glucocorticoid receptor	NR3C1	P04150			Transforming protein RhoA	RHOA	P61586
Ornithine aminotransferase, mitochondrial	OAT	P04181			Retinoic acid receptor RXR-alpha	RXRA	P19793
Kappa Opioid receptor	OPRK1	P41145			SEC14-like protein 2	SEC14L2	O76054
Ornithine carbamoyltransferase, mitochondrial	OTC	P00480			E-selectin	SELE	P16581
Bifunctional 3-phosphoadenosine 5-phosphosulfate synthetase 1	PAPSS1	O43252			P-selectin	SELP	P16109
Poly [ADP-ribose] polymerase-1	PARP1	P09874			Alpha-1-antitrypsin	SERPINA1	P01009
Phosphoenolpyruvate carboxykinase, cytosolic [GTP]	PCK1	P35558			Sex hormone-binding globulin	SHBG	P04278
3-phosphoinositide-dependent protein kinase 1	PDPK1	O15530			Superoxide dismutase [Mn], mitochondrial	SOD2	P04179
Progesterone receptor	PGR	P06401			Sorbitol dehydrogenase	SORD	Q00796
Phosphatidylinositol 3-kinase regulatory subunit alpha	PIK3R1	P27986			Sepiapterin reductase	SPR	P35270
Proto-oncogene serine/threonine-protein kinase Pim-1	PIM1	P11309			Proto-oncogene tyrosine-protein kinase Src	SRC	P12931
Urokinase-type plasminogen activator	PLAU	P00749			Steroid 5-alpha-reductase 1	SRD5A1	P18405
Plasminogen	PLG	P00747			Signal transducer and activator of transcription 1-alpha/beta	STAT1	P42224
PMS1 protein homolog 2	PMS2	P54278			Signal transducer and activator of transcription 3	STAT3	P40763
Peroxisome proliferator-activated receptor gamma	PPARG	P37231			Bile salt sulfotransferase	SULT2A1	Q06520
Serine/threonine-protein phosphatase PP1-gamma catalytic subunit	PPP1CC	P36873			TGF-beta receptor type-1	TGFBR1	P36897
cAMP-dependent protein kinase catalytic subunit alpha	PRKACA	P17612			Thymidine kinase, cytosolic	TK1	P04183
Protein kinase C alpha	PRKCA	P17252			TNF-alpha	TNF	P01375
Protein kinase C beta	PRKCB	P05771			DNA topoisomerase I	TOP1	P11387
Protein kinase C epsilon	PRKCE	Q02156			Triosephosphate isomerase	TPI1	P60174
Protein kinase C (PKC)	PRKCZ	Q05513			Transthyretin	TTR	P02766
Proactivator polypeptide	PSAP	P07602			Thymidylate synthase	TYMS	P04818
Presenilin-1	PSEN1	P49768			Tyrosinase	TYR	P14679
Cyclooxygenase-1	PTGS1	P23219			Vitamin D3 receptor	VDR	P11473
Protein phosphatase 2A regulatory subunit B'	PTPA	Q15257			Vascular endothelial growth factor A	VEGFA	P15692
Protein-tyrosine phosphatase 1B	PTPN1	P18031			Xanthine dehydrogenase	XDH	P47989
Tyrosine-protein phosphatase non-receptor type 11	PTPN11	Q06124			Baculoviral IAP repeat-containing protein 4	XIAP	P98170
T-cell protein-tyrosine phosphatase	PTPN2	P17706			Tyrosine-protein kinase ZAP-70	ZAP70	P43403
Ras-related protein Rab-5A	RAB5A	P20339
Ras-related C3 botulinum toxin substrate 1	RAC1	P63000
GTP-binding nuclear protein Ran	RAN	P62826
Retinoic acid receptor alpha	RARA	P10276
Retinoic acid receptor gamma	RARG	P13631
Kinesin-1 heavy chain/ Tyrosine-protein kinase receptor RET	RET	P07949
Retinoic acid receptor RXR-alpha	RXRA	P19793
SEC14-like protein 2	SEC14L2	O76054
E-selectin	SELE	P16581
P-selectin	SELP	P16109
Alpha-1-antitrypsin	SERPINA1	P01009
Sex hormone-binding globulin	SHBG	P04278
Serine hydroxymethyltransferase, cytosolic	SHMT1	P34896
Alpha-synuclein	SNCA	P37840
Superoxide dismutase [Mn], mitochondrial	SOD2	P04179
Sorbitol dehydrogenase	SORD	Q00796
Sepiapterin reductase	SPR	P35270
Proto-oncogene tyrosine-protein kinase Src	SRC	P12931
Steroid 5-alpha-reductase 1	SRD5A1	P18405
Signal transducer and activator of transcription 1-alpha/beta	STAT1	P42224
Signal transducer and activator of transcription 3	STAT3	P40763
Sulfotransferase 1A1	SULT1A1	P50225
Estrogen sulfotransferase	SULT1E1	P49888
Bile salt sulfotransferase	SULT2A1	Q06520
Tyrosine-protein kinase SYK	SYK	P43405
Telomerase reverse transcriptase	TERT	O14746
Transforming growth factor beta-2	TGFB2	P61812
TGF-beta receptor type-1	TGFBR1	P36897
Thymidine kinase, cytosolic	TK1	P04183
Toll-like receptor (TLR7/TLR9)	TLR9	Q9NR96
TNF-alpha	TNF	P01375
Tumour suppressor p53/oncoprotein Mdm2	TP53	P04637
Triosephosphate isomerase	TPI1	P60174
Transthyretin	TTR	P02766
Thymidylate synthase	TYMS	P04818
Tyrosinase (by homology)	TYR	P14679
Uridine 5-monophosphate synthase	UMPS	P11172
Vitamin D receptor	VDR	P11473
Vascular endothelial growth factor A	VEGFA	P15692
Xanthine dehydrogenase	XDH	P47989
Baculoviral IAP repeat-containing protein 4	XIAP	P98170
Cyclin-dependent kinase 4	CDK4	P11802
Cyclin-D1	CCND1	P24385

## Sheet: 7-Key prototype-target
key compound	BC	CC	DC			key target	BC	CC	DC			NO.	key compound	key target
P5	0.0597816	0.392126	42			PTPN1	0.0497702	0.515528	26			P5	Liguiritigenin-7-O-D-apiosyl-4'-O-D-glucoside	ADORA1、AKR1B1、ALDOA、AR、ARG2、CASP3、CCNA2、CDK2、CDK7、CHEK1、CHIT1、CYP19A1、CYP1B1、DHFR、FKBP1A、GP1BA、GSK3B、GSTM1、HMGCR、HSP90AA1、LYZ、MAOB、MAPK14、MMP8、MMP9、PIM1、PMS2、PTPN1、RAN、SELE
P24	0.0606331	0.393365	43			F2	0.032396	0.489194	21			P24	3-O-[β-D-glu-curonopyranosyl-(1→2)-β-D-glucuronopyranosyl]-24-hydroxy-glabrolide	ADH5、AKR1C3、ALB、ALDH2、ALDOA、AR、BCL2L1、CDK2、CHEK1、CYP2C9、F2、FABP4、FKBP1A、GLI1、GSK3B、GSTP1、HMGCR、HSD17B1、IGF1、IL2、JUN、MAPK14、MET、MME、MMP3、NCSTN、PSEN1、PTPN1、RXRA、SRC、TTR、TYMS
P30	0.0551782	0.407529	54			CDK2	0.0356258	0.483495	21			P30	Uralsaponin Q	ADH5、AKR1B1、AKT1、ALB、AR、BCL2L1、CDK2、CDK7、CHIT1、DHFR、EPHA2、F2、FKBP1A、GLI1、GRB2、GSK3B、GSR、GSTA1、GSTP1、GSTT2、HAGH、HNMT、HRAS、JUN、LCN2、LGALS3、MAPK10、MAPK12、MAPKAPK2、MME、MMP3、MMP8、MMP9、NCSTN、NR3C1、PCK1、PDPK1、PGR、PLAU、PSEN1、PTPN1、SELE、SERPINA1、SRC、STAT3、TTR、TYMS、VDR
P41	0.0707822	0.3984	51			AKR1B1	0.0392235	0.476099	21			P41	Licorice saponin B2	ACP3、ADH5、AKR1C3、AKT1、ALB、CDK7、CHIT1、DHFR、EIF4E、F2、GRB2、GSK3B、GSR、GSTA1、GSTM1、GSTP1、GSTT2、HAGH、HRAS、IL2、KDR、KIT、LCK、LCN2、LYZ、MAPK10、MAPK12、MAPKAPK2、MME、MMP3、OTC、PCK1、PIK3R1、PIM1、PTPN1、RAC1、RXRA、SELE、SPR、SRC、TTR、TYMS
P44	0.0620704	0.41157	57			AR	0.0266423	0.470699	20			P44	Licorice saponin J2	ACP3、AKT1、ALB、ALDOA、AR、BCL2L1、CCNA2、CDK7、CHIT1、DHFR、EIF4E、EPHA2、F2、GLI1、GSR、GSTA1、GSTM1、GSTM2、GSTP1、HAGH、HRAS、HSD17B1、HSP90AA1、JUN、LCK、LCN2、LYZ、MAPK10、MAPK12、MME、MMP3、MMP9、NCSTN、NR3C1、OTC、PAPSS1、PCK1、PSEN1、PTPN1、RAC1、SELE、SRC、STAT3、SULT1E1、TTR、TYMS
						GSK3B	0.0248517	0.461967	19
						DHFR	0.0199568	0.439153	19
						MMP3	0.0157921	0.439153	17
						TTR	0.0163778	0.424191	17
						CHEK1	0.0258041	0.458564	16
						SRC	0.0125121	0.427101	16
						HSP90AA1	0.0144964	0.433043	15
						ALB	0.0102502	0.407529	15
						GSR	0.0110854	0.414309	14
						CHIT1	0.0119934	0.424191	13
						MME	0.00685408	0.395866	13
						CCNA2	0.0160728	0.430052	12
						GPER1	0.0108759	0.418487	12
						GSTM1	0.00949795	0.418487	12
						GSTA1	0.00749179	0.395866	12
						GSTP1	0.00674681	0.394612	12
						PCK1	0.00735274	0.390895	12
						CYP19A1	0.00945373	0.382488	12
						CDK7	0.0039549	0.376702	12
						PIM1	0.00905328	0.408867	11
						HSD17B1	0.00979953	0.400966	11
						MAPK10	0.00547777	0.382488	11
						SELE	0.00493727	0.382488	11
						TYMS	0.00443969	0.381317	11
						BCL2L1	0.00235275	0.358273	11
						GLI1	0.00235275	0.358273	11
						JUN	0.00235275	0.358273	11
						FKBP1A	0.00690629	0.403566	10
						HMGCR	0.00696877	0.402262	10
						CASP3	0.00584405	0.392126	10
						ADH5	0.0066965	0.387247	10
						NR3C1	0.0053361	0.380153	10
						SHBG	0.0062804	0.374436	10
						MMP9	0.00322958	0.371088	10
						ACP3	0.0024467	0.359307	10
						NCSTN	0.00205536	0.357245	10
						PSEN1	0.00205536	0.357245	10
						MAPK12	0.00173688	0.352192	10
						LCN2	0.00147677	0.350211	9
						MAPK14	0.00625532	0.392126	8
						IL2	0.00534216	0.390895	8
						LCK	0.0048567	0.389671	8
						MMP8	0.00373571	0.369985	8
						VDR	0.00408335	0.362445	8
						CDK6	0.00305065	0.346314	8
						HAGH	0.00104578	0.342503	8
						EPHA2	0.00096798	0.342503	8
						STAT3	0.00091312	0.341564	8
						ELANE	0.00420347	0.335128	8
						EIF4E	0.00300642	0.368889	7
						HRAS	0.00251714	0.367799	7
						LYZ	0.00252977	0.361393	7
						ALDOA	0.00194162	0.355207	7
						AKT1	0.0008314	0.338776	7
						GSTT2	0.00080854	0.336942	7
						MAOB	0.00223487	0.330677	7
						ADORA1	0.00211055	0.322122	7
						RXRA	0.00279156	0.356223	6
						SERPINA1	0.00163116	0.350211	6
						MAPKAPK2	0.00160374	0.349229	6
						PDPK1	0.00181766	0.348252	6
						PRKACA	0.00341994	0.34728	6
						HCK	0.0032419	0.34728	6
						TYR	0.00229238	0.346314	6
						AKR1C3	0.00096169	0.338776	6
						FABP4	0.00130683	0.337856	6
						GP1BA	0.00173664	0.334228	6
						GRB2	0.00059893	0.332443	6
						OTC	0.00053729	0.329801	6
						FGFR1	0.00206391	0.32893	6
						CYP1B1	0.00132973	0.318822	6
						ESR2	0.00190967	0.317197	6
						PIK3R1	0.00199805	0.360347	5
						RAC1	0.00176382	0.352192	5
						CYP2C9	0.00199327	0.350211	5
						PGR	0.00152836	0.350211	5
						KDR	0.00240406	0.34728	5
						ALDH2	0.00149115	0.343448	5
						LGALS3	0.00148475	0.343448	5
						IGF1	0.00131775	0.343448	5
						NOS2	0.00142954	0.341564	5
						PMS2	0.00113852	0.340629	5
						SPR	0.0008471	0.340629	5
						GSTM2	0.00071643	0.335128	5
						KIT	0.00045557	0.328063	5
						ARG2	0.00110345	0.322122	5
						NQO2	0.0014708	0.319641	5
						HNMT	0.00083501	0.336942	4
						PLAU	0.00083501	0.336942	4
						RAN	0.00077561	0.336942	4
						PAPSS1	0.00056996	0.330677	4
						MET	0.00126386	0.328063	4
						SULT1E1	0.00086127	0.32129	4

## Sheet: 7-Key metabolism-target
key compound	BC	CC	DC			key target	BC	CC	DC			NO.	key compound	key target
M23	0.0884886	0.394531	38			PTPN1	0.0528497	0.508816	17			M23	Liquiritin-2H	ACHE、ACP3、ADAM17、ADORA1、AKR1B1、ALDH2、AR、CASP1、CASP3、CDK2、CDK6、ELANE、FECH、GSR、GSTA1、HMGCR、HSP90AA1、IL2、MAPK10、MMP3、PAPSS1、PDPK1、PGR、PIM1、PRKACA、PTPN1、SHBG、TNF
M47	0.129796	0.400794	42			F2	0.0582996	0.506266	17			M47	Isoliquiritin+2O	ABL1、AKR1B1、ALDH2、CASP1、CASP3、CCNA2、CDK2、CDK6、CHIT1、DHFR、ELANE、F2、FOLH1、GP1BA、GPER1、GSK3B、GSR、GSTP1、HSD17B1、HSP90AA1、MAPK14、MMP3、NOS2、NR3C1、PIM1、PRKACA、PTPN1、SRD5A1、VDR
M53	0.138337	0.407258	46			CDK2	0.0411699	0.484412	16			M53	Liquiritin apioside-apiose+iso+O	ACP3、AKR1B1、ALDH2、APP、CASP1、CASP3、CCNA2、CDK2、CHEK1、CHIT1、DHFR、F2、GP1BA、GPER1、GSK3B、GSTA1、HMGCR、HSD17B1、HSP90AA1、MAPK10、MET、MMP3、NR3C1、PAPSS1、PIM1、PRKACA、PTPN1、SOD2、SPR、SRD5A1、SULT2A1、TYMS、TYR
M93	0.119719	0.391473	36			CCNA2	0.0357881	0.4821	14			M93	Liquiritin apioside-2O-2H	ACHE、ADAM17、ADORA1、AKR1B1、ALDH2、AR、CCNA2、CDK2、CDK6、CHIT1、F2、GPER1、GSTA1、HSP90AA1、IL2、MAPK14、PGR、PIM1、PTPN1、SRC、TNF、TYMS
M100	0.0756537	0.399209	41			MAPK14	0.023287	0.42348	14			M100	Isoliquiritigenin+2H	ACHE、AKR1B1、ALOX5、AR、CASP3、CCNA2、CDK2、CDK6、CHEK1、EIF4E、ELANE、ESR1、ESR2、F2、FECH、FKBP1A、GPER1、GSK3B、GSR、HSD17B1、HSP90AA1、KDR、MAPK14、MMP3、MMP8、OAT、PDPK1、PRKACA、PTPN1、SHBG、SRC、TYMS、TYR、VDR
M106	0.076754	0.391473	36			CHEK1	0.0187865	0.427061	12			M106	Isoliquiritin-Glu-O+2H	ACHE、ALOX5、CASP1、CASP3、CDK2、CDK6、CES2、CHEK1、ELANE、ESR1、ESR2、F2、FECH、FKBP1A、FOLH1、GSK3B、GSR、HSD17B1、HSP90AA1、MAPK14、MMP3、MMP8、PTPN1、SRC、TYMS、TYR、VDR
M118	0.185611	0.415638	51			MMP3	0.0245637	0.449889	11			M118	Glycyrrhizic acid+O	ACP3、ADH5、AKR1C3、ALB、AR、CCNA2、CDK2、CHEK1、EIF4E、F2、GSK3B、GSR、GSTA1、GSTM1、GSTP1、GSTT2、KDR、MAPK10、MME、MMP3、MMP8、NR1H2、NR3C1、OAT、PTPN1、SRC、SULT2A1、TTR、TYMS、VDR
M134	0.125111	0.397638	40			AKR1B1	0.0231744	0.445916	11			M134	Glycyrrhizic acid-GluA+O-2H	AKR1B1、AKR1C3、ALB、AR、CASP3、CCNA2、F2、FKBP1A、GSK3B、GSR、GSTM1、GSTP1、GSTT2、HMGCR、IL2、MAPK10、MME、MMP3、MMP9、NR3C1、PTPN1、SOD2、SRC、TTR
						SRC	0.0264487	0.434409	11
						GSK3B	0.0214537	0.434409	11
						HSD17B1	0.0180929	0.403194	11
						AR	0.0174711	0.414784	10
						HSP90AA1	0.015237	0.411405	10
						CASP3	0.0140463	0.416495	9
						GSTA1	0.0145753	0.411405	9
						FKBP1A	0.00974113	0.390716	9
						MMP8	0.0096457	0.390716	9
						GPER1	0.00969558	0.4	8
						PIM1	0.0100881	0.392233	8
						PRKACA	0.00855869	0.390716	8
						VDR	0.00945186	0.38921	8
						SHBG	0.00741296	0.353765	8
						GSR	0.0112345	0.396857	7
						HMGCR	0.00784632	0.381853	7
						KDR	0.0067021	0.381853	7
						ALB	0.00703441	0.366606	7
						ELANE	0.00585283	0.366606	7
						NR3C1	0.0091839	0.390716	6
						TYMS	0.00866759	0.38921	6
						GSTP1	0.00796011	0.38921	6
						CHIT1	0.00616765	0.36528	6
						ALDH2	0.00589176	0.360071	6
						CDK6	0.00559464	0.360071	6
						TTR	0.00468886	0.348877	6
						MAPK10	0.00667548	0.373383	5
						ACP3	0.00560315	0.372007	5
						CASP1	0.00400552	0.355009	5
						AKR1C3	0.00347707	0.345299	5
						FECH	0.00260759	0.341794	5
						ADH5	0.00274596	0.340641	5
						ADAM17	0.00270973	0.337229	5
						ACHE	0.00314504	0.333884	5
						NOS2	0.00234651	0.333884	5
						CYP19A1	0.00265599	0.326333	5
						ESR2	0.00256099	0.3232	5
						SULT2A1	0.00301373	0.352531	4
						IL2	0.00354648	0.344123	4
						EIF4E	0.00208829	0.342954	4
						GSTT2	0.00270377	0.339496	4
						TYR	0.00200432	0.338358	4
						TNF	0.00202363	0.337229	4
						PAPSS1	0.00190842	0.337229	4
						ADORA1	0.00392077	0.328455	4
						DHFR	0.0015663	0.327391	4
						MET	0.00134404	0.3232	4
						ALOX5	0.00099571	0.322169	4
						ABL1	0.00137707	0.319115	4
						MAOB	0.00195482	0.317111	4
						MMP13	0.0007898	0.313178	4
						ESR1	0.00162866	0.306525	4
						GSTM1	0.00179595	0.331691	3
						SOD2	0.00155208	0.327391	3
						OAT	0.00105312	0.326333	3
						PGR	0.00129947	0.321145	3
						MME	0.00103918	0.320127	3
						NR1H2	0.00098162	0.320127	3
						MMP9	0.00114817	0.317111	3
						SPR	0.00081087	0.317111	3
						FOLH1	0.00092367	0.316119	3
						GP1BA	0.00085381	0.316119	3
						SRD5A1	0.00085381	0.316119	3
						APP	0.00068864	0.316119	3
						PDPK1	0.00060548	0.315133	3
						CES2	0.00057062	0.309341	3

## Sheet: 8-111 key targets
Target	Gene symbol	Uniprot id
Disintegrin and metalloproteinase domain-containing protein 17	ADAM17	P78536
Aldose reductase、Aldose reductase (by homology)	AKR1B1	P15121
Aldehyde dehydrogenase, mitochondrial、Aldehyde dehydrogenase	ALDH2	P05091
Androgen receptor、Androgen Receptor (by homology)	AR	P10275
Prothrombin、Thrombin	F2	P00734
Glutamate carboxypeptidase II、Glutamate carboxypeptidase 2	FOLH1	Q04609
Matrix metalloproteinase-9、Matrix metalloproteinase 9	MMP9	P14780
Tyrosine-protein phosphatase non-receptor type 1、Protein-tyrosine phosphatase 1B	PTPN1	P18031
Thymidylate synthase (by homology)、Thymidylate synthase	TYMS	P04818
Vitamin D receptor、Vitamin D3 receptor	VDR	P11473
Proto-oncogene tyrosine-protein kinase ABL1	ABL1	P00519
Acetylcholinesterase	ACHE	P22303
Prostatic acid phosphatase	ACP3	P15309
Alcohol dehydrogenase class-3	ADH5	P11766
Adenosine A1 receptor (by homology)	ADORA1	P30542
Aldo-keto reductase family 1 member C3	AKR1C3	P42330
RAC-alpha serine/threonine-protein kinase	AKT1	P31749
Serum albumin	ALB	P02768
Fructose-bisphosphate aldolase A	ALDOA	P04075
Arachidonate 5-lipoxygenase	ALOX5	P09917
Beta amyloid A4 protein	APP	P05067
Arginase-2, mitochondrial	ARG2	P78540
Apoptosis regulator Bcl-X	BCL2L1	Q07817
Caspase-1	CASP1	P29466
Caspase-3	CASP3	P42574
Cyclin-A2	CCNA2	P20248
Cell division protein kinase 2	CDK2	P24941
Cell division protein kinase 6	CDK6	Q00534
Cell division protein kinase 7	CDK7	P50613
Carboxylesterase 2	CES2	O00748
Serine/threonine-protein kinase Chk1	CHEK1	O14757
Chitotriosidase-1	CHIT1	Q13231
Cytochrome P450 19A1	CYP19A1	P11511
Cytochrome P450 1B1	CYP1B1	Q16678
Cytochrome P450 2C9	CYP2C9	P11712
Dihydrofolate reductase	DHFR	P00374
Eukaryotic translation initiation factor 4E	EIF4E	P06730
Leukocyte elastase	ELANE	P08246
Ephrin type-A receptor 2	EPHA2	P29317
Estrogen receptor alpha	ESR1	P03372
Estrogen receptor beta	ESR2	Q92731
Fatty acid-binding protein, adipocyte	FABP4	P15090
Ferrochelatase, mitochondrial	FECH	P22830
Peptidyl-prolyl cis-trans isomerase FKBP1A	FKBP1A	P62942
Zinc finger protein GLI1	GLI1	P08151
Platelet glycoprotein Ib alpha chain	GP1BA	P07359
Estrogen receptor	GPER1	Q99527
Growth factor receptor-bound protein 2	GRB2	P62993
Glycogen synthase kinase-3 beta	GSK3B	P49841
Glutathione reductase, mitochondrial	GSR	P00390
Glutathione S-transferase A1	GSTA1	P08263
Glutathione S-transferase Mu 1	GSTM1	P09488
Glutathione S-transferase Mu 2	GSTM2	P28161
Glutathione S-transferase P	GSTP1	P09211
Glutathione S-transferase theta-2	GSTT2	P0CG29
Hydroxyacylglutathione hydrolase, mitochondrial	HAGH	Q16775
3-hydroxy-3-methylglutaryl-coenzyme A reductase	HMGCR	P04035
Histamine N-methyltransferase	HNMT	P50135
GTPase HRas	HRAS	P01112
Estradiol 17-beta-dehydrogenase 1	HSD17B1	P14061
Heat shock protein HSP 90-alpha	HSP90AA1	P07900
Insulin-like growth factor IA	IGF1	P05019
Interleukin-2	IL2	P60568
Proto-oncogene c-JUN	JUN	P05412
Vascular endothelial growth factor receptor 2	KDR	P35968
Mast/stem cell growth factor receptor	KIT	P10721
Proto-oncogene tyrosine-protein kinase LCK	LCK	P06239
Neutrophil gelatinase-associated lipocalin	LCN2	P80188
Galectin-3	LGALS3	P17931
Lysozyme C	LYZ	P61626
Monoamine oxidase B	MAOB	P27338
Mitogen-activated protein kinase 10	MAPK10	P53779
Mitogen-activated protein kinase 12	MAPK12	P53778
Mitogen-activated protein kinase 14	MAPK14	Q16539
MAP kinase-activated protein kinase 2	MAPKAPK2	P49137
Hepatocyte growth factor receptor	MET	P08581
Neprilysin	MME	P08473
Stromelysin-1	MMP3	P08254
Neutrophil collagenase	MMP8	P22894
Nicastrin	NCSTN	Q92542
Nitric oxide synthase, inducible	NOS2	P35228
Oxysterols receptor LXR-beta	NR1H2	P55055
Glucocorticoid receptor	NR3C1	P04150
Ornithine aminotransferase, mitochondrial	OAT	P04181
Ornithine carbamoyltransferase, mitochondrial	OTC	P00480
Bifunctional 3-phosphoadenosine 5-phosphosulfate synthetase 1	PAPSS1	O43252
Phosphoenolpyruvate carboxykinase, cytosolic [GTP]	PCK1	P35558
3-phosphoinositide-dependent protein kinase 1	PDPK1	O15530
Progesterone receptor	PGR	P06401
Phosphatidylinositol 3-kinase regulatory subunit alpha	PIK3R1	P27986
Proto-oncogene serine/threonine-protein kinase Pim-1	PIM1	P11309
Urokinase-type plasminogen activator	PLAU	P00749
PMS1 protein homolog 2	PMS2	P54278
cAMP-dependent protein kinase catalytic subunit alpha	PRKACA	P17612
Presenilin-1	PSEN1	P49768
Ras-related C3 botulinum toxin substrate 1	RAC1	P63000
GTP-binding nuclear protein Ran	RAN	P62826
Retinoic acid receptor RXR-alpha	RXRA	P19793
E-selectin	SELE	P16581
Alpha-1-antitrypsin	SERPINA1	P01009
Sex hormone-binding globulin	SHBG	P04278
Superoxide dismutase [Mn], mitochondrial	SOD2	P04179
Sepiapterin reductase	SPR	P35270
Proto-oncogene tyrosine-protein kinase Src	SRC	P12931
Steroid 5-alpha-reductase 1	SRD5A1	P18405
Signal transducer and activator of transcription 3	STAT3	P40763
Estrogen sulfotransferase	SULT1E1	P49888
Bile salt sulfotransferase	SULT2A1	Q06520
TNF-alpha	TNF	P01375
Transthyretin	TTR	P02766
Tyrosinase	TYR	P14679

[truncated: 5 more sheets: 9- 9 related detoxify, 10-Go enrichment, 11-Go enrichment top 10, 12-Kegg enrichment, 13 - Sorting of kegg]
